# Supplementary material for: Crystal structure of dicaesium strontium hexa­cyanidoferrate(II), Cs2Sr[Fe(CN)6], from laboratory X-ray powder data
Source: Acta Crystallogr E Crystallogr Commun. 2020 May 22;76(Pt 6):900–4. doi: 10.1107/S2056989020006660 (PMC7274004; doi:10.1107/S2056989020006660)
Supplement: Supplementary file 1 [file e-76-00900-sup1.cif]

##############################################################################
#                                                                            #
# This CIF contains the data in a paper accepted for publication in          #
# Acta Crystallographica Section E. It conforms to the requirements of       #
# Notes for Authors for Acta Crystallographica Section E, and has been       #
# peer reviewed under the auspices of the IUCr Commission on Journals.       #
#                                                                            #
# Full details of the Crystallographic Information File format               #
# are given in the paper "The Crystallographic Information File (CIF):       #
# a New Standard Archive File for Crystallography" by S. R. Hall, F. H.      #
# Allen and I. D. Brown [Acta Cryst. (1991), A47, 655-685].                  #
#                                                                            #
# The current version of the core CIF dictionary is obtainable from          #
# ftp://ftp.iucr.org/pub/cif_core.dic.                                       #
#                                                                            #
# Software is freely available for graphical display of the structure(s)     #
# in this CIF. For information consult the CIF software page                 #
# http://www.iucr.org/resources/cif/software.                                #
#                                                                            #
# This file may be used for bona fide research purposes within the           #
# scientific community so long as proper attribution is given to the journal # 
# article from which it was obtained.                                        #
#                                                                            #
##############################################################################
data_cacesio
loop_
    _audit_conform_dict_name
    _audit_conform_dict_version
    cif_core.dic .
    cif_pd.dic .
_journal_date_recd_electronic     2020-04-15
_journal_date_accepted     2020-05-18
_journal_name_full     'Acta Crystallographica, Section E'
_journal_year     2020
_journal_volume     76
_journal_issue      6
_journal_page_first     900
_journal_page_last     904
_journal_paper_category     GI
_journal_paper_doi     10.1107/S2056989020006660
_journal_coeditor_code     WM5555
_publ_contact_author_name     'Massoni, Nicolas'
_publ_contact_author_address
;
CEA, DEN, DE2D
Marcoule
University of Montpellier
BP17171
F-30207 Bagnols sur Ceze
France
;
_publ_contact_author_email     'nicolas.massoni@cea.fr'
_publ_contact_author_fax     '+33 466 796 030'
_publ_contact_author_phone     '+33 466 791 805'
_publ_section_title
;
Crystal structure of dicaesium strontium hexacyanidoferrate(II),
Cs~2~Sr[Fe(CN)~6~], from laboratory X-ray powder data
;
_publ_section_title_footnote     .
loop_
    _publ_author_name
    _publ_author_footnote
    _publ_author_address
    'Massoni, Nicolas' .
;
CEA, DES, ISEC, DE2D
Univ Montpellier
Marcoule
France
;
    'Moloney, M\'iche\'al P.' .
;
CEA, DES, ISEC, DE2D
Univ Montpellier
Marcoule
France
;
    'Grandjean, Agn\`es' .
;
CEA, DES, ISEC, DE2D
Univ Montpellier
Marcoule
France
;
    'Misture, Scott T.' .
;
Kazuo Inamori School of Engineering
Alfred University
Alfred, NY, 14802,
USA
;
    'zur Loye, Hans-Conrad' .
;
Center for Hierarchical Waste Form Materials,
Columbia, SC, 29208
USA
;
_publ_section_synopsis
;
Cs~2~Sr[Fe(CN)~6~] was synthesized. It is a potential phase to trap
simultaneously caesium and strontium radionuclides. The crystal structure is
isotypic with Cs~2~Sr[Mn(CN)~6~].
;
data_I
_pd_block_diffractogram_id     cacesioprofile
_chemical_name_systematic
;
Dicaesium strontium hexacyanidoferrate
;
_chemical_name_common     ?
_chemical_formula_moiety     'Cs2 Sr1 Fe1 C6 N6'
_chemical_formula_sum     'Cs2 Sr1 Fe1 C6 N6'
_chemical_formula_structural     'Cs2 Sr1 Fe1 C6 N6'
_chemical_formula_analytical     ?
_chemical_formula_iupac     'Cs2 Sr [Fe (C N)6]'
_chemical_formula_weight     565.4
_chemical_melting_point     ?
_chemical_compound_source     ?
_space_group_crystal_system     monoclinic
_space_group_name_H-M_alt     'P 21/n'
_space_group_name_Hall     '-P 2yn '
loop_
    _space_group_symop_id
    _space_group_symop_operation_xyz
    1 x,y,z
    2 -x+1/2,y+1/2,-z+1/2
    3 -x,-y,-z
    4 x+1/2,-y+1/2,z+1/2
_cell_length_a     7.6237(2)
_cell_length_b     7.7885(2)
_cell_length_c     10.9600(3)
_cell_angle_alpha     90
_cell_angle_beta     90.4165(19)
_cell_angle_gamma     90
_cell_volume     650.76(4)
_cell_formula_units_Z     2
_cell_measurement_reflns_used     353
_cell_measurement_theta_min     5.0115
_cell_measurement_theta_max     65.005
_cell_measurement_temperature     293
_cell_special_details     y
_exptl_crystal_description     'submicrometric quasi-cubic crystals'
_exptl_crystal_density_diffrn     2.8854
_exptl_crystal_density_meas     ?
_exptl_crystal_density_method     'not measured'
_exptl_crystal_F_000     504
_pd_char_colour     brown
_pd_char_particle_morphology     plate-like
_exptl_absorpt_coefficient_mu     ?
_exptl_absorpt_correction_type     ?
_exptl_absorpt_correction_T_min     ?
_exptl_absorpt_correction_T_max     ?
_exptl_special_details     ?
_diffrn_ambient_temperature     293
_diffrn_source     'sealed X-ray tube'
_diffrn_radiation_type     'Cu K\a~1~'
_diffrn_radiation_wavelength     1.54176
_diffrn_measurement_device_type     'Panalytical XPert MPD Pro'
_diffrn_detector     'solid-state'
_pd_instr_dist_src/spec     ?
_pd_instr_dist_spec/detc     ?
_pd_instr_location     ?
loop_
    _refln_index_h
    _refln_index_k
    _refln_index_l
    _refln_observed_status
    _refln_F_squared_meas
    _refln_F_squared_calc
    _refln_F_squared_sigma
    _refln_d_spacing
    0 1 1 < 16.96 51.73 15.37 6.348679
    -1 0 1 < 172.62 356.98 72.69 6.279801
    1 0 1 < 0.63 1.23 0.99 6.237144
    0 0 2 o 790.19 1285.30 43.76 5.479851
    1 1 0 o 650.14 1057.77 35.99 5.448051
    -1 1 1 o 1999.73 2205.33 59.21 4.888668
    1 1 1 o 2009.68 2216.38 59.18 4.868463
    0 1 2 < 22.44 2.61 35.42 4.481718
    0 2 0 o 67817.05 65801.02 1358.96 3.894262
    -1 1 2 o 68213.84 68515.57 1361.01 3.873622
    1 1 2 o 67356.21 67836.72 1344.53 3.853551
    2 0 0 o 64513.65 70946.45 1309.38 3.811769
    0 2 1 o 6305.31 5663.53 198.79 3.669497
    1 2 0 o 443.92 575.59 123.64 3.467994
    2 1 0 o 678.70 883.99 129.98 3.423732
    -1 2 1 o 12.48 15.25 1.02 3.309558
    0 1 3 o 263.33 318.05 16.89 3.307467
    -1 0 3 o 2406.32 2865.24 144.60 3.303869
    1 2 1 o 841.25 1002.61 51.75 3.303268
    1 0 3 o 348.38 353.78 16.57 3.285202
    -2 1 1 o 512.14 536.91 24.20 3.274074
    2 1 1 o 2830.27 3386.64 149.52 3.261927
    0 2 2 o 12712.39 13948.25 323.01 3.174339
    -2 0 2 o 15769.83 16661.43 424.79 3.139900
    2 0 2 o 15802.45 16331.20 417.70 3.118572
    -1 1 3 o 3212.84 2911.23 143.33 3.041532
    1 1 3 o 3398.77 3027.92 143.19 3.026949
    -1 2 2 o 1145.70 942.62 114.47 2.934839
    1 2 2 o 1191.36 960.95 106.86 2.926081
    -2 1 2 o 814.68 708.18 80.84 2.912156
    2 1 2 o 821.29 900.61 128.46 2.895116
    0 0 4 o 107922.22 96262.39 2227.96 2.739925
    2 2 0 o 89782.06 79047.20 1826.51 2.724025
    0 2 3 o 8184.12 7902.03 263.62 2.664363
    -2 2 1 o 7088.86 6230.86 197.96 2.646813
    2 2 1 o 7041.39 6172.73 204.47 2.640384
    0 1 4 < 0.32 0.43 0.37 2.584656
    0 3 1 o 1312.63 677.41 190.51 2.526263
    -1 2 3 o 6.79 13.46 1.72 2.519343
    1 2 3 o 589.66 1866.81 98.23 2.511037
    -2 1 3 o 947.03 2962.18 151.51 2.506319
    2 1 3 < 0.08 0.25 0.28 2.490041
    -3 0 1 o 457.23 439.17 131.17 2.479476
    3 0 1 o 874.17 952.77 206.93 2.471557
    1 3 0 o 11.81 13.77 2.79 2.457577
    -1 1 4 o 1704.63 2085.18 117.90 2.452920
    -2 2 2 o 988.93 1271.11 60.03 2.444334
    1 1 4 o 1699.49 2186.09 100.57 2.442711
    2 2 2 o 940.95 1299.23 64.56 2.434231
    3 1 0 o 1665.85 2116.51 110.44 2.415843
    -1 3 1 o 13883.58 12808.20 348.50 2.399228
    1 3 1 o 13342.67 12225.66 334.05 2.396828
    -3 1 1 o 1653.59 1849.09 157.12 2.362642
    3 1 1 o 1739.95 1843.23 155.93 2.355787
    0 3 2 o 3.85 4.47 0.49 2.346186
    -1 3 2 o 30682.66 30020.78 638.26 2.244360
    0 2 4 o 40795.70 39577.64 843.17 2.240859
    1 3 2 o 30568.45 29655.74 630.84 2.240436
    -2 0 4 o 45818.25 44551.69 950.94 2.232507
    2 0 4 o 45639.02 45659.02 957.31 2.217176
    -3 1 2 o 46938.61 46699.21 984.33 2.216218
    3 1 2 o 47968.70 46285.13 1010.47 2.204939
    -2 2 3 o 2564.32 2903.14 78.48 2.189231
    2 2 3 o 2311.36 3077.30 143.76 2.178358
    -1 2 4 < 96.85 66.59 37.30 2.153373
    1 2 4 < 100.26 89.41 42.53 2.146456
    -2 1 4 < 80.90 71.22 33.92 2.146083
    2 3 0 < 783.50 682.91 324.42 2.145753
    2 1 4 o 207.81 170.83 52.37 2.132454
    3 2 0 o 1441.24 1169.25 316.05 2.128158
    0 3 3 o 1087.85 969.43 140.62 2.116226
    -1 0 5 o 3491.32 3145.23 361.38 2.110672
    0 1 5 o 143.44 127.92 16.42 2.109973
    -2 3 1 o 167.03 145.33 15.59 2.107400
    2 3 1 o 1698.65 1463.91 177.60 2.104151
    1 0 5 o 796.90 688.14 78.64 2.102539
    -3 0 3 o 214.83 145.58 49.96 2.093267
    -3 2 1 o 242.31 175.06 58.17 2.091520
    3 2 1 < 131.92 184.68 70.84 2.086760
    3 0 3 < 865.68 2272.95 643.89 2.079048
    -1 3 3 o 8385.35 7747.73 314.64 2.041337
    -1 1 5 o 699.23 655.88 25.48 2.037192
    1 3 3 o 8853.41 8302.34 319.85 2.036911
    1 1 5 o 496.20 469.79 20.95 2.029876
    -3 1 3 o 379.23 510.17 56.62 2.021529
    3 1 3 < 226.92 339.44 203.41 2.008714
    -2 3 2 < 121.99 145.89 125.11 2.000818
    2 3 2 < 120.26 127.66 116.32 1.995266
    -3 2 2 < 50.86 24.93 51.83 1.987895
    3 2 2 < 17.71 18.64 29.50 1.979744
    0 4 0 o 28270.04 29724.83 879.55 1.947131
    -2 2 4 o 44657.09 42693.27 1036.64 1.936811
    2 2 4 o 43757.55 42474.13 995.13 1.926775
    0 4 1 o 10669.89 11196.49 278.06 1.917110
    0 2 5 o 2147.09 2203.09 62.39 1.910144
    4 0 0 o 42827.73 42647.02 1246.51 1.905885
    1 4 0 o 330.57 432.93 103.94 1.886569
    0 3 4 < 0.00 0.00 0.00 1.884543
    -1 4 1 o 232.32 206.51 68.32 1.859784
    1 4 1 o 404.01 434.83 112.16 1.858665
    -1 2 5 o 18.62 17.77 4.69 1.855642
    -2 3 3 o 1336.58 1217.89 235.80 1.853523
    -2 1 5 o 14.42 12.79 4.87 1.851523
    4 1 0 o 340.61 299.35 54.68 1.851264
    1 2 5 o 1359.38 1183.94 229.91 1.850107
    2 3 3 o 0.69 0.63 0.70 1.846910
    -3 2 3 o 215.21 195.09 49.81 1.843781
    2 1 5 o 708.61 849.43 208.56 1.840575
    0 4 2 < 0.31 0.46 0.76 1.834749
    3 2 3 o 322.97 453.69 108.50 1.834042
    -1 3 4 o 71.76 74.58 22.98 1.831609
    -4 1 1 o 557.75 599.96 69.71 1.827526
    1 3 4 o 121.07 130.23 20.80 1.827347
    0 0 6 o 700.84 743.13 99.37 1.826617
    4 1 1 o 2456.62 3333.44 309.51 1.823292
    -3 1 4 o 1327.16 2027.92 187.98 1.818305
    3 3 0 o 0.25 0.43 0.55 1.816017
    3 1 4 o 1189.16 1635.40 259.24 1.805880
    -4 0 2 o 811.43 1253.88 187.89 1.804191
    4 0 2 o 2112.86 2073.17 138.52 1.796071
    -3 3 1 o 6549.51 6298.83 348.98 1.793091
    3 3 1 o 6850.43 6575.30 355.29 1.790089
    -1 4 2 o 0.54 0.53 0.06 1.784804
    1 4 2 o 25.37 25.61 2.19 1.782828
    0 1 6 o 3.33 4.33 0.89 1.778364
    -4 1 2 < 5.82 7.97 5.74 1.757649
    4 1 2 o 38.20 60.10 9.49 1.750139
    -1 1 6 o 38814.50 36169.20 876.82 1.734586
    2 4 0 o 25173.22 23968.29 559.20 1.733997
    1 1 6 o 40187.14 39400.83 872.33 1.729162
    -3 3 2 o 26695.62 26668.12 583.46 1.726503
    3 3 2 o 23031.76 23148.92 524.02 1.721155
    0 4 3 o 7907.53 7716.20 185.92 1.718303
    -2 4 1 o 7580.22 7189.51 179.22 1.713568
    -2 2 5 o 4790.30 4569.38 113.93 1.712071
    4 2 0 o 33901.94 32327.32 799.17 1.711866
    2 4 1 o 10192.42 9719.02 243.51 1.711820
    2 2 5 o 4660.42 4734.03 145.68 1.703404
    -4 2 1 o 3171.17 3460.41 293.25 1.693045
    -2 3 4 o 317.46 337.60 29.95 1.692719
    4 2 1 o 2044.78 2080.57 207.00 1.689677
    2 3 4 o 324.17 252.32 33.92 1.686007
    -3 2 4 o 617.22 482.87 67.73 1.685706
    -1 4 3 o 567.23 449.29 187.91 1.677482
    3 2 4 < 369.32 306.59 126.87 1.675791
    1 4 3 < 443.02 367.34 166.98 1.675023
    0 3 5 < 675.91 516.46 246.51 1.674830
    -3 0 5 < 835.23 687.60 519.61 1.665788
    -4 1 3 o 1585.93 2692.65 358.17 1.656062
    -2 4 2 o 121.26 195.25 23.23 1.654779
    3 0 5 o 101.36 160.45 24.64 1.653852
    0 2 6 o 540.10 854.94 117.51 1.653734
    -2 0 6 o 1670.49 2567.12 336.96 1.651935
    2 4 2 o 18.77 29.15 3.73 1.651634
    4 1 3 o 76.19 85.63 15.83 1.646659
    2 0 6 o 1334.13 1160.83 139.50 1.642601
    -1 3 5 o 8658.17 7649.29 478.62 1.637727
    -4 2 2 o 222.69 197.27 15.86 1.637037
    1 3 5 o 7019.85 6416.16 324.51 1.633919
    4 2 2 o 473.38 434.40 25.34 1.630964
    -3 3 3 o 7919.67 7303.49 371.92 1.629556
    -3 1 5 o 1523.93 1408.51 71.01 1.628947
    3 3 3 o 7822.53 6868.68 456.64 1.622821
    -1 2 6 o 33.69 30.12 2.65 1.618354
    3 1 5 o 2088.89 1890.46 172.90 1.617781
    -2 1 6 o 42.98 41.50 4.69 1.615986
    1 2 6 o 57.10 59.35 8.58 1.613947
    2 1 6 < 25.00 44.54 25.79 1.607246
    0 4 4 o 16749.46 17119.23 931.62 1.587170
    -4 0 4 o 29286.13 29744.81 1160.01 1.569950
    -2 4 3 o 10018.13 9852.03 373.29 1.568505
    2 4 3 o 8736.33 8043.15 312.66 1.564492
    4 0 4 o 30431.07 28215.09 1270.59 1.559286
    -1 4 4 o 60.88 61.55 3.24 1.555159
    -4 2 3 o 2536.99 2671.61 157.93 1.554024
    1 4 4 o 150.99 157.54 11.19 1.552547
    4 2 3 o 2256.90 3802.27 505.28 1.546246
    3 4 0 o 22.64 37.12 5.30 1.545581
    0 5 1 o 23.46 36.95 7.98 1.542206
    -4 1 4 < 22.35 41.14 12.23 1.538996
    -2 3 5 < 0.73 1.30 2.30 1.536492
    4 3 0 < 0.08 0.18 0.65 1.536344
    -1 0 7 < 186.31 445.10 233.03 1.535864
    0 1 7 < 5.75 10.97 8.06 1.534965
    -3 2 5 < 489.14 649.04 222.31 1.531553
    1 0 7 < 215.76 268.99 78.25 1.531470
    -3 4 1 < 2.18 2.71 1.39 1.531374
    2 3 5 o 274.05 294.70 87.39 1.530218
    3 4 1 o 23.14 26.30 10.68 1.529502
    4 1 4 o 146.96 158.21 41.03 1.528946
    1 5 0 o 2315.26 2481.14 509.54 1.526172
    -4 3 1 o 536.83 617.02 106.79 1.522695
    3 2 5 o 31.41 36.87 7.32 1.522261
    -2 2 6 o 278.07 366.30 71.56 1.520766
    4 3 1 o 695.09 990.89 163.43 1.520243
    -3 3 4 o 2.26 2.57 1.22 1.517349
    2 2 6 o 155.84 144.83 11.72 1.513474
    -1 5 1 o 11627.89 10848.98 588.10 1.511887
    -5 0 1 o 389.50 365.20 20.35 1.511664
    1 5 1 o 10279.89 9633.29 511.12 1.511286
    3 3 4 o 51.67 48.11 4.02 1.510106
    5 0 1 o 59.42 55.23 3.83 1.508668
    -1 1 7 o 1031.01 974.32 55.64 1.506846
    1 1 7 o 1071.96 1150.04 123.43 1.502695
    0 5 2 < 4.99 8.51 2.87 1.498345
    5 1 0 < 733.91 1036.05 494.89 1.496306
    0 3 6 < 5.50 7.27 3.74 1.493906
    -3 4 2 < 474.46 667.99 432.19 1.489266
    3 4 2 < 520.43 715.07 306.86 1.485830
    -5 1 1 < 250.62 396.18 140.45 1.483972
    -4 3 2 < 239.99 393.07 103.00 1.481563
    5 1 1 < 364.36 643.45 158.14 1.481137
    4 3 2 o 350.47 488.81 54.83 1.477056
    -1 5 2 o 7497.76 7571.22 235.08 1.470771
    1 5 2 o 7702.75 7682.28 224.53 1.469665
    -1 3 6 o 19762.67 19120.14 523.25 1.467671
    -2 4 4 o 16713.68 16031.38 435.13 1.467420
    1 3 6 o 20107.07 18792.67 495.57 1.464381
    2 4 4 o 14740.13 13801.38 363.01 1.463041
    -3 1 6 o 25736.65 23712.19 640.97 1.461885
    -4 2 4 o 22429.64 22202.91 590.01 1.456078
    0 4 5 o 8038.06 8008.07 215.05 1.455719
    0 2 7 o 3286.64 3338.55 88.91 1.452663
    3 1 6 o 26496.48 26956.92 698.06 1.452197
    4 2 4 o 21395.18 22621.51 564.89 1.447558
    -5 1 2 o 26310.59 27406.70 711.56 1.446085
    2 5 0 o 7.49 7.51 0.29 1.441948
    5 1 2 o 24813.28 23939.46 770.59 1.440851
    0 5 3 o 120.17 128.49 13.84 1.432886
    -1 4 5 o 224.08 273.54 51.25 1.431158
    -2 5 1 o 0.96 1.39 0.80 1.430137
    2 5 1 < 295.00 432.38 118.27 1.429120
    -1 2 7 < 107.90 159.07 41.21 1.428760
    1 4 5 < 89.08 132.00 41.22 1.428614
    -2 1 7 < 289.27 444.47 147.80 1.427383
    -3 4 3 < 96.31 158.44 66.75 1.425696
    1 2 7 < 503.46 774.67 295.60 1.425221
    3 4 3 < 32.89 48.63 25.31 1.421179
    2 1 7 < 18.98 27.89 22.05 1.420351
    5 2 0 < 16.17 20.84 11.60 1.419766
    -4 1 5 < 66.56 91.69 49.90 1.419277
    -4 3 3 < 644.07 887.25 460.74 1.419181
    4 3 3 o 73.04 65.43 9.61 1.413250
    -5 0 3 o 112.46 113.33 9.70 1.410727
    4 1 5 o 685.67 711.28 50.92 1.409431
    -5 2 1 o 541.72 555.74 39.39 1.409217
    -1 5 3 o 8644.13 8838.44 596.49 1.408957
    1 5 3 o 8718.15 8933.79 574.74 1.407499
    5 2 1 o 0.01 0.01 0.04 1.406788
    5 0 3 o 810.47 895.92 68.62 1.403455
    -3 3 5 o 2501.66 2881.85 261.56 1.402006
    -2 5 2 < 130.68 230.84 56.15 1.395424
    3 3 5 < 1676.27 2741.50 683.64 1.394868
    -2 3 6 < 8.95 12.72 3.66 1.393717
    2 5 2 < 86.96 123.57 33.91 1.393536
    -3 2 6 < 2.86 4.10 2.02 1.390261
    -5 1 3 < 593.04 600.03 392.36 1.388140
    2 3 6 < 0.13 0.13 0.30 1.388098
    3 2 6 < 7.34 11.38 10.06 1.381920
    5 1 3 < 262.16 552.51 386.81 1.381210
    -5 2 2 < 345.05 546.24 260.88 1.376650
    5 2 2 o 259.98 260.24 33.69 1.372133
    0 0 8 o 20507.90 21257.12 2336.51 1.369963
    -2 4 5 o 3958.95 4057.42 311.27 1.362116
    4 4 0 o 9000.92 9254.16 696.79 1.362013
    -2 2 7 o 991.28 1080.66 77.63 1.360486
    2 4 5 o 4198.34 5195.58 373.10 1.357739
    2 2 7 o 893.63 1218.76 87.27 1.354393
    0 5 4 o 21.34 29.05 2.11 1.354159
    -4 2 5 o 1008.36 1383.17 102.76 1.353461
    -4 4 1 o 4459.30 5736.21 437.78 1.352476
    4 4 1 o 4655.68 5753.88 455.52 1.350757
    0 1 8 o 0.44 0.55 0.05 1.349249
    -3 4 4 o 79.99 101.52 9.27 1.348726
    4 2 5 o 698.42 1043.98 194.44 1.344914
    3 4 4 < 5.51 10.22 2.91 1.343631
    -4 3 4 < 18.19 32.87 9.33 1.343418
    -2 5 3 < 181.73 443.01 161.00 1.342512
    0 3 7 < 112.22 188.83 116.41 1.340734
    2 5 3 < 31.29 67.51 50.94 1.339993
    -3 0 7 < 46.59 87.58 62.43 1.337328
    4 3 4 < 9.23 14.88 10.63 1.336718
    -1 5 4 < 941.25 1182.01 468.79 1.334115
    1 5 4 < 854.45 1414.60 422.95 1.332465
    0 4 6 < 130.09 235.38 64.68 1.332182
    -1 1 8 < 427.08 764.45 206.76 1.330237
    3 0 7 < 783.12 1424.98 345.10 1.328673
    3 5 0 < 738.95 1421.89 306.58 1.328053
    1 1 8 < 458.22 893.49 209.42 1.326972
    -5 2 3 < 5.54 9.67 5.49 1.326378
    -4 0 6 o 327.49 513.95 81.23 1.323561
    -4 4 2 o 7.74 12.06 1.54 1.323407
    -1 3 7 o 2160.45 2567.42 235.01 1.321873
    5 2 3 o 477.40 606.93 47.05 1.320329
    4 4 2 o 21.05 26.72 1.69 1.320192
    1 3 7 o 2341.58 3018.15 209.88 1.319069
    -3 5 1 o 5320.93 6858.36 475.87 1.319007
    -3 1 7 o 189.17 239.58 16.45 1.318040
    3 5 1 o 5515.80 7043.73 478.37 1.317811
    -5 1 4 o 434.61 552.43 42.02 1.317196
    5 3 0 o 16.08 22.10 3.16 1.314741
    4 0 6 o 432.27 646.46 63.50 1.313983
    -1 4 6 o 23.52 33.44 3.38 1.313477
    1 4 6 < 1.02 1.79 0.37 1.311118
    3 1 7 < 22.24 40.43 12.49 1.309751
    5 1 4 < 343.65 516.62 156.19 1.309314
    -5 3 1 o 2287.66 3298.29 660.09 1.306350
    -4 1 6 o 22.12 31.73 5.95 1.304854
    5 3 1 o 2005.21 2955.13 548.36 1.304415
    0 6 0 o 3024.41 5923.14 729.00 1.298087
    4 1 6 o 8.29 7.46 0.48 1.295673
    0 2 8 o 17678.81 15850.65 632.34 1.292328
    -2 0 8 o 21286.51 19063.83 748.70 1.292219
    -3 5 2 o 6880.80 6192.05 235.91 1.291813
    -3 3 6 o 17170.29 15438.75 574.69 1.291207
    3 5 2 o 7161.98 6400.06 230.39 1.289569
    0 6 1 o 6862.96 6161.83 225.63 1.289077
    2 0 8 o 18292.66 18006.74 678.33 1.286253
    3 3 6 o 15047.07 14844.11 633.08 1.284517
    -5 3 2 o 13886.67 13682.27 662.07 1.280281
    1 6 0 o 113.62 111.24 5.48 1.279669
    -4 4 3 o 4181.34 4077.78 205.21 1.278379
    -2 5 4 o 0.38 0.37 0.07 1.277478
    5 3 2 o 13932.80 13864.38 714.84 1.276645
    -1 2 8 o 6.63 6.81 0.38 1.275592
    -2 1 8 o 12.88 13.46 0.76 1.274792
    2 5 4 o 12.37 12.87 0.77 1.274585
    4 4 3 o 3829.92 4050.71 233.87 1.274038
    1 2 8 o 6.02 6.78 0.46 1.272713
    -1 6 1 o 19.97 23.82 2.43 1.271213
    1 6 1 o 64.30 78.59 7.39 1.270856
    6 0 0 o 13906.10 17347.93 1400.30 1.270590
    0 5 5 o 42.78 57.86 6.20 1.269736
    2 1 8 o 6.96 9.65 0.96 1.269063
    -2 3 7 o 40.12 53.28 7.87 1.267249
    -3 4 5 o 238.41 376.48 73.59 1.265782
    -3 2 7 < 16.18 25.60 7.01 1.264826
    -5 2 4 < 0.86 1.45 0.76 1.264080
    0 6 2 < 1581.20 2387.56 713.26 1.263131
    2 3 7 < 11.83 15.06 9.23 1.262320
    -4 3 5 < 23.73 25.64 13.22 1.261566
    3 4 5 < 16.05 19.55 8.92 1.260521
    -2 4 6 < 309.04 401.79 149.19 1.259672
    3 2 7 < 211.98 382.40 118.48 1.257496
    5 2 4 < 50.31 80.44 22.35 1.257108
    -5 0 5 o 409.31 610.15 113.11 1.255960
    2 4 6 o 181.11 269.12 39.66 1.255518
    4 3 5 o 200.31 318.30 43.12 1.254635
    6 1 0 o 67.69 106.27 12.58 1.254013
    -1 5 5 o 3411.52 5136.53 550.29 1.253338
    -4 2 6 o 71.20 104.70 14.67 1.253160
    1 5 5 o 4113.01 5572.76 530.02 1.251629
    -3 5 3 o 3967.63 5105.82 461.66 1.249664
    5 0 5 o 128.05 156.22 15.89 1.247429
    -6 1 1 o 354.01 430.72 44.21 1.246894
    3 5 3 o 4200.56 5112.16 541.45 1.246619
    -1 6 2 o 0.05 0.06 0.03 1.246479
    1 6 2 o 5.28 6.49 0.81 1.245806
    4 2 6 o 30.10 40.29 8.94 1.245021
    6 1 1 o 1007.82 1393.42 187.19 1.244875
    -5 1 5 < 184.01 353.85 117.88 1.239942
    -6 0 2 < 39.23 90.03 45.38 1.239738
    -5 3 3 < 936.41 2300.25 834.74 1.239547
    6 0 2 < 83.52 147.89 78.76 1.235778
    5 3 3 < 1204.73 2491.78 940.79 1.234605
    5 1 5 < 112.20 214.18 53.08 1.231731
    2 6 0 o 2419.20 3390.27 296.61 1.228789
    -2 2 8 o 11510.60 14977.99 996.64 1.226460
    -6 1 2 o 3.15 3.21 0.23 1.224325
    0 6 3 o 5289.01 5252.63 268.04 1.223166
    -4 4 4 o 6647.92 6156.00 308.96 1.222167
    -2 6 1 o 7432.74 6783.48 344.36 1.221455
    2 2 8 o 13097.58 11882.07 598.08 1.221356
    2 6 1 o 4461.57 4024.20 204.00 1.220821
    6 1 2 o 10.78 9.71 0.51 1.220511
    0 4 7 o 4080.33 3648.95 184.92 1.220145
    4 4 4 o 8220.90 8426.88 520.17 1.217116
    0 3 8 < 9.83 16.47 3.34 1.211620
    -1 6 3 o 201.26 243.91 38.61 1.208180
    6 2 0 o 8871.74 10846.09 1516.00 1.207922
    1 6 3 o 41.55 51.95 8.51 1.207260
    -2 5 5 o 43.84 55.08 8.97 1.206182
    4 5 0 o 223.49 280.79 37.11 1.206110
    -1 4 7 o 8.24 10.50 2.29 1.205878
    -1 0 9 o 1185.17 1578.67 275.33 1.203864
    1 4 7 o 69.74 93.63 18.52 1.203748
    2 5 5 o 104.93 140.15 28.01 1.203140
    0 1 9 o 186.10 248.57 49.01 1.203128
    -6 2 1 o 570.27 719.36 138.95 1.201556
    1 0 9 o 3.93 4.47 1.31 1.201141
    5 4 0 o 517.65 608.32 125.33 1.200456
    6 2 1 o 1774.96 2069.53 424.86 1.199749
    -4 1 7 o 415.38 490.04 103.36 1.199645
    -2 6 2 o 1181.31 1393.62 269.56 1.199614
    -4 5 1 o 41.37 48.80 12.75 1.199473
    2 6 2 o 1406.27 1581.86 299.88 1.198414
    4 5 1 o 797.91 907.44 184.70 1.198273
    -1 3 8 o 0.53 0.60 0.87 1.197796
    -3 5 4 o 516.20 586.46 109.17 1.196854
    1 3 8 o 165.39 185.01 49.26 1.195411
    -5 2 5 o 868.05 969.34 227.59 1.195331
    -3 1 8 o 248.10 284.74 77.50 1.195239
    -5 4 1 o 289.38 348.69 94.44 1.194059
    3 5 4 < 988.74 1140.49 321.63 1.193290
    5 4 1 < 218.16 297.88 100.34 1.192580
    4 1 7 < 5.82 7.93 5.28 1.191321
    -1 1 9 < 169.80 230.63 58.63 1.189736
    -3 3 7 < 2372.69 3492.24 853.43 1.188869
    -6 1 3 < 747.64 1113.70 273.18 1.188703
    -5 3 4 < 81.55 118.37 34.00 1.188249
    3 1 8 < 560.40 821.30 212.42 1.188171
    5 2 5 < 116.16 170.97 40.91 1.187969
    1 1 9 < 94.11 137.51 33.77 1.187107
    0 5 6 < 0.10 0.13 0.05 1.185248
    6 1 3 < 116.77 150.12 58.95 1.183477
    3 3 7 < 2254.13 3115.35 1217.46 1.182775
    -3 4 6 < 75.58 95.13 40.57 1.182462
    5 3 4 < 23.00 28.95 15.09 1.182453
    -6 2 2 < 30.03 34.39 27.77 1.181321
    -4 3 6 < 106.57 149.68 86.41 1.179165
    -4 5 2 < 17.93 24.92 16.32 1.179056
    6 2 2 < 101.74 172.06 132.00 1.177894
    3 4 6 < 95.33 173.19 104.88 1.177317
    4 5 2 < 24.28 40.11 22.55 1.176781
    -5 4 2 o 71.30 105.08 19.57 1.174053
    0 6 4 o 2708.38 3501.26 525.64 1.173093
    4 3 6 o 145.24 179.74 24.94 1.172377
    -1 5 6 o 4421.23 5411.74 712.93 1.172018
    5 4 2 o 115.63 142.40 18.73 1.171247
    1 5 6 o 5055.46 6288.12 764.25 1.170340
    -2 6 3 o 3366.93 3760.79 373.32 1.165496
    -2 4 7 o 4124.98 4311.25 332.31 1.163978
    2 6 3 o 5507.97 5921.68 436.70 1.163847
    0 2 9 o 796.93 818.43 54.23 1.162246
    -5 1 6 o 14127.02 14530.77 918.85 1.161587
    2 4 7 o 4194.66 4287.02 277.39 1.160155
    -1 6 4 o 144.89 149.02 9.67 1.159989
    -4 4 5 o 4078.58 4067.78 268.72 1.159570
    -4 2 7 o 1430.29 1442.52 95.63 1.159106
    1 6 4 o 20.44 20.39 1.37 1.158904
    -2 3 8 o 48.29 45.94 3.68 1.156840
    3 6 0 o 201.02 190.57 14.90 1.155998
    -6 0 4 o 12709.63 12048.76 928.46 1.155892
    -3 2 8 o 41.63 38.70 3.10 1.155130
    4 4 5 o 4500.54 4149.15 334.67 1.154181
    5 1 6 o 14509.12 13545.95 1044.49 1.153490
    2 3 8 o 21.23 20.00 1.55 1.152553
    4 2 7 o 1831.58 1745.36 134.70 1.151592
    -1 2 9 o 222.97 229.78 20.91 1.150160
    -3 6 1 o 75.85 77.40 7.90 1.150017
    -2 1 9 o 178.98 191.92 19.98 1.149705
    6 0 4 o 14016.73 15149.64 1379.18 1.149495
    -6 2 3 o 1342.69 1475.86 138.21 1.149227
    3 6 1 o 488.67 537.14 53.35 1.149224
    3 2 8 o 12.50 14.44 1.40 1.148746
    1 2 9 o 548.36 624.94 72.62 1.147784
    -4 5 3 o 647.11 832.08 106.01 1.146878
    2 1 9 o 245.79 390.29 85.95 1.144975
    6 2 3 < 281.01 502.10 120.51 1.144502
    4 5 3 < 62.38 99.21 36.16 1.143741
    -6 1 4 < 103.15 164.83 58.86 1.143369
    -5 4 3 < 31.78 49.60 33.98 1.142402
    6 3 0 < 58.93 149.88 74.45 1.141244
    5 4 3 < 522.99 815.61 267.94 1.138530
    -3 5 5 < 3430.11 4922.60 1391.43 1.137756
    6 1 4 < 25.70 37.73 9.16 1.137177
    -6 3 1 o 6.46 9.79 4.03 1.135871
    6 3 1 < 830.20 1231.56 286.68 1.134344
    3 5 5 < 2845.11 4290.01 990.17 1.133931
    -2 5 6 < 95.77 150.69 33.91 1.133313
    -3 6 2 < 199.41 300.73 72.80 1.131860
    -5 3 5 < 1462.00 2135.99 703.95 1.130607
    3 6 2 < 59.58 88.13 32.59 1.130349
    2 5 6 < 24.65 36.23 13.20 1.130285
    -5 2 6 < 100.29 261.88 105.02 1.124669
    5 3 5 < 695.19 2159.16 814.29 1.124372
    -2 6 4 o 1258.51 1964.01 346.74 1.122180
    0 4 8 o 4315.14 6056.68 937.61 1.120429
    2 6 4 o 1985.94 2778.65 408.69 1.120218
    -6 3 2 o 144.04 205.71 24.33 1.118730
    5 2 6 o 11.20 17.29 2.11 1.117315
    0 6 5 o 2749.33 4542.05 531.29 1.116921
    -4 0 8 o 8776.06 14076.38 1670.93 1.116253
    6 3 2 o 93.09 149.01 18.01 1.115818
    -2 2 9 o 746.71 1349.70 201.45 1.113874
    2 2 9 o 1546.12 1483.15 239.26 1.109571
    -1 4 8 o 8.03 7.61 1.35 1.109471
    4 0 8 o 10372.45 9800.95 1453.12 1.108588
    -6 2 4 o 8824.79 8503.34 1200.80 1.108109
    1 4 8 o 12.73 12.55 1.74 1.107574
    0 7 1 o 176.48 177.44 26.97 1.106957
    -4 5 4 o 231.37 243.71 34.28 1.105768
    -1 6 5 o 127.66 134.47 21.09 1.105711
    -4 1 8 o 3.33 4.20 0.57 1.104963
    1 6 5 o 16.84 20.85 3.77 1.104537
    0 5 7 o 22.89 28.80 4.77 1.104270
    -3 6 3 o 201.79 265.75 35.64 1.103186
    0 3 9 o 286.55 394.56 51.59 1.102489
    6 2 4 o 6951.85 9572.18 1150.46 1.102470
    -3 4 7 o 25.66 35.32 5.80 1.102365
    4 5 4 o 169.57 235.19 28.15 1.102022
    -5 4 4 o 356.52 485.31 58.11 1.101871
    -3 0 9 o 451.56 608.59 76.16 1.101290
    3 6 3 o 241.30 327.01 42.10 1.101089
    1 7 0 o 3117.33 4267.87 494.85 1.100982
    -4 3 7 o 285.15 369.72 49.89 1.099808
    4 1 8 o 0.00 0.00 0.01 1.097526
    3 4 7 o 96.78 141.19 23.43 1.097502
    5 4 4 o 141.52 203.11 30.51 1.097244
    -3 3 8 o 57.72 75.49 11.64 1.096410
    -5 0 7 o 116.49 154.99 23.95 1.096317
    0 0 10 o 284.83 386.16 61.47 1.095970
    -1 7 1 o 2705.17 3544.37 490.03 1.095583
    1 7 1 o 4061.58 5093.36 701.54 1.095354
    3 0 9 o 52.34 63.83 10.92 1.095067
    -4 4 6 o 31.57 37.78 3.74 1.094615
    -1 5 7 o 3528.58 4380.75 527.92 1.093660
    4 3 7 o 31.07 37.50 6.39 1.093383
    -1 3 9 o 2020.72 2432.29 314.40 1.092157
    1 5 7 o 2765.35 3276.90 434.51 1.092070
    -6 1 5 o 75.78 89.94 13.37 1.091854
    -6 3 3 o 840.52 1014.83 144.78 1.091358
    3 3 8 o 18.87 22.09 5.10 1.090946
    -3 1 9 o 304.24 349.77 57.20 1.090443
    0 7 2 o 7.27 8.36 1.38 1.090397
    1 3 9 o 1629.80 1883.28 329.89 1.090122
    5 0 7 o 948.77 1047.77 316.50 1.088379
    6 3 3 < 1.35 2.26 2.61 1.087309
    -5 1 7 < 85.49 155.82 39.41 1.085615
    0 1 10 < 0.52 0.92 0.22 1.085278
    6 1 5 < 293.73 519.36 129.38 1.085122
    -5 5 1 < 1743.83 3001.27 727.32 1.084820
    -7 0 1 < 696.55 1189.11 285.92 1.084515
    3 1 9 < 331.91 571.84 134.77 1.084401
    5 5 1 < 1750.45 3191.02 718.87 1.083711
    7 0 1 < 6.91 12.82 6.25 1.082965
    -1 7 2 o 595.25 951.68 187.19 1.079630
    1 7 2 o 518.83 696.91 118.72 1.079193
    7 1 0 o 247.15 261.88 44.05 1.078583
    5 1 7 o 317.87 341.33 36.87 1.077905
    -2 4 8 o 6233.49 6678.15 546.49 1.076687
    -3 5 6 o 3574.40 3488.43 242.82 1.076101
    -1 1 10 o 10893.68 10233.15 631.79 1.075526
    -7 1 1 o 288.58 303.13 15.06 1.074152
    1 1 10 o 11936.90 12444.67 586.96 1.073368
    2 4 8 o 4570.45 4795.68 221.49 1.073228
    -4 2 8 o 9839.79 10226.32 476.84 1.073041
    -2 6 5 o 3887.29 4016.43 188.80 1.072927
    4 6 0 o 2947.32 3055.57 139.22 1.072877
    7 1 1 o 67.23 70.78 3.36 1.072646
    3 5 6 o 4429.87 4758.62 209.98 1.072219
    2 6 5 o 2736.47 3031.21 142.39 1.070784
    -5 3 6 o 5747.26 6531.74 311.48 1.070260
    -5 5 2 o 3983.74 4420.62 226.06 1.069752
    -4 6 1 o 2703.42 2784.57 169.57 1.068197
    2 7 0 o 11.90 12.42 0.79 1.068074
    5 5 2 o 2862.68 3076.03 191.92 1.067628
    4 6 1 o 4112.01 4217.00 293.31 1.067349
    -3 6 4 o 33.44 31.82 2.42 1.066346
    4 2 8 o 8813.35 8384.69 599.49 1.066227
    0 7 3 o 212.15 229.34 18.96 1.064375
    6 4 0 o 5515.66 5953.55 453.99 1.064079
    5 3 6 o 7643.66 8342.36 639.53 1.063917
    3 6 4 o 172.07 187.80 14.64 1.063823
    -2 7 1 o 31.31 35.86 3.42 1.063247
    2 7 1 o 113.23 128.91 11.54 1.062829
    -2 5 7 o 74.26 89.97 7.77 1.062114
    -6 2 5 o 511.83 656.37 52.72 1.061024
    -2 3 9 o 19.65 25.75 2.99 1.060945
    -3 2 9 o 407.12 491.54 42.22 1.059729
    -7 1 2 o 8994.67 10859.90 882.96 1.059726
    -6 4 1 o 2587.38 3123.93 258.39 1.059720
    2 5 7 o 54.77 63.14 6.02 1.059207
    -4 5 5 o 99.74 109.82 10.15 1.058762
    6 4 1 o 1547.48 1721.95 137.73 1.058479
    0 6 6 o 1881.70 2024.47 157.04 1.058113
    2 3 9 o 226.82 231.28 20.65 1.057224
    7 1 2 o 9681.93 9881.01 842.55 1.056838
    -6 3 4 o 99.15 95.96 8.81 1.055960
    -5 4 5 o 224.23 222.50 21.50 1.055442
    -2 0 10 o 337.73 341.09 35.03 1.055336
    -5 2 7 o 0.85 0.86 0.48 1.055296
    0 2 10 o 2.62 2.68 1.03 1.054987
    6 2 5 o 1204.78 1196.00 113.92 1.054843
    4 5 5 o 151.20 153.01 15.93 1.054655
    -1 7 3 o 3897.83 4013.60 403.26 1.054457
    3 2 9 o 0.18 0.19 0.19 1.054181
    1 7 3 o 2825.43 3006.91 335.98 1.053845
    -4 6 2 o 2379.43 2574.69 279.89 1.053700
    4 6 2 o 1479.53 1751.48 235.41 1.052075
    2 0 10 o 0.46 0.53 1.13 1.051269
    6 3 4 o 143.08 176.43 34.58 1.051076
    5 4 5 o 57.44 72.37 21.96 1.050364
    7 2 0 < 71.26 118.66 45.67 1.048834
    -2 7 2 < 0.74 1.09 0.77 1.048748
    -1 6 6 < 14.42 20.82 9.17 1.048668
    5 2 7 < 318.15 528.75 259.35 1.048210
    2 7 2 < 19.89 31.25 14.95 1.047946
    1 6 6 < 7.34 11.44 5.30 1.047466
    -6 0 6 < 97.18 141.27 76.08 1.046633
    -1 2 10 < 2.12 3.10 1.44 1.046022
    -2 1 10 < 0.25 0.38 0.17 1.045780
    -7 0 3 < 30.04 45.30 24.42 1.045770
    -6 4 2 < 507.37 765.25 296.01 1.045760
    -5 5 3 < 1952.32 2828.08 1135.54 1.045645
    -7 2 1 < 332.48 565.03 192.73 1.044758
    1 2 10 < 0.01 0.02 0.01 1.044036
    6 4 2 < 176.16 334.21 103.26 1.043380
    7 2 1 < 13.34 26.45 13.10 1.043371
    5 5 3 < 1557.54 2785.01 1027.04 1.042674
    2 1 10 < 6.04 11.47 4.70 1.041822
    7 0 3 < 498.97 962.42 402.65 1.041616
    6 0 6 < 31.46 50.74 61.12 1.039524
    -6 1 6 < 5.26 4.56 8.96 1.037309
    -7 1 3 < 149.77 143.38 210.96 1.036469
    0 4 9 < 1596.44 2534.38 952.63 1.032458
    7 1 3 < 221.57 351.74 131.57 1.032424
    -7 2 2 < 19.91 35.32 11.36 1.031469
    0 7 4 < 11.09 17.59 5.26 1.030888
    -4 6 3 < 2455.04 3691.83 1023.94 1.030544
    6 1 6 < 7.98 11.72 3.24 1.030387
    -4 4 7 < 1044.90 1597.29 428.81 1.030254
    7 2 2 < 86.27 133.46 34.46 1.028806
    0 5 8 < 6.99 10.74 2.79 1.028717
    4 6 3 < 1460.94 2480.93 656.21 1.028266
    -3 4 8 < 61.37 88.81 26.92 1.027460
    -2 7 3 < 107.34 168.25 61.91 1.025722
    -4 3 8 < 45.69 71.53 26.01 1.025482
    4 4 7 < 1558.48 1803.25 707.13 1.024967
    2 7 3 < 97.99 119.81 46.42 1.024597
    -1 4 9 o 244.86 265.68 84.48 1.023957
    -3 6 5 o 45.87 49.77 17.51 1.023911
    -6 4 3 o 1807.65 1775.68 486.04 1.023299
    3 4 8 o 15.30 15.91 3.95 1.022959
    1 4 9 o 165.66 154.83 37.69 1.022280
    -1 7 4 o 3396.73 3032.48 638.11 1.021962
    1 7 4 o 2791.41 2559.81 483.29 1.021220
    3 6 5 o 195.06 182.31 37.95 1.021120
    -4 1 9 o 5.50 5.03 2.21 1.020688
    -2 6 6 o 1361.27 1245.12 221.19 1.020668
    -1 5 8 o 558.46 520.42 87.48 1.020216
    6 4 3 o 2891.23 2672.21 486.06 1.019959
    4 3 8 o 57.70 53.03 9.80 1.019529
    3 7 0 o 3065.88 2919.25 519.69 1.019229
    1 5 8 o 580.14 556.29 97.60 1.018741
    -2 2 10 o 82.87 80.05 19.32 1.018596
    2 6 6 o 1968.18 1935.72 356.62 1.018455
    -3 7 1 o 2154.31 3072.36 585.10 1.015123
    -6 3 5 o 0.62 0.88 1.05 1.014978
    2 2 10 o 13.08 18.77 6.48 1.014938
    -3 5 7 o 1432.32 2050.37 402.50 1.014682
    3 7 1 o 1866.27 2643.00 515.70 1.014578
    -5 5 4 o 432.40 611.43 111.08 1.014297
    4 1 9 o 186.25 261.92 53.72 1.014091
    -5 1 8 o 3.76 5.30 3.26 1.014038
    -3 3 9 o 701.31 987.97 195.33 1.013844
    3 5 7 < 1439.42 2127.05 661.80 1.010886
    -6 2 6 < 10.81 16.37 9.02 1.010764
    5 5 4 < 264.49 387.64 112.97 1.010685
    -7 2 3 < 51.42 78.42 29.18 1.009987
    -5 3 7 < 793.09 1209.51 409.34 1.009960
    0 3 10 < 0.01 0.01 0.01 1.009689
    6 3 5 < 212.99 308.50 118.60 1.009563
    3 3 9 < 465.33 833.78 331.80 1.008983
    -4 5 6 < 35.17 61.28 26.79 1.008629
    5 1 8 < 94.82 168.15 109.76 1.006858
    7 2 3 < 422.81 625.38 377.43 1.006243
    -7 1 4 < 130.31 190.39 131.86 1.006092
    -5 4 6 < 39.50 51.45 31.70 1.005846
    4 5 6 < 52.64 61.83 20.94 1.004371
    6 2 6 < 29.30 34.42 16.65 1.004357
    7 3 0 < 0.68 0.96 1.07 1.004291
    5 3 7 o 778.83 976.97 211.68 1.003744
    -3 7 2 o 1003.76 919.89 126.24 1.002570
    -1 3 10 o 6968.40 6640.75 761.30 1.001822
    3 7 2 o 691.96 671.19 68.19 1.001519
    7 1 4 o 21.52 22.02 3.91 1.001167
    -7 3 1 o 935.64 953.36 94.03 1.000711
    -3 1 10 o 7215.45 7261.09 696.75 1.000673
    5 4 6 o 97.63 98.24 9.66 1.000575
    -4 6 4 o 2319.06 2317.18 214.44 1.000409
    1 3 10 o 5930.61 5952.42 546.96 1.000077
    7 3 1 o 1232.81 1254.26 114.92 0.999492
    0 6 7 o 2461.08 2483.46 229.36 0.999299
    -2 4 9 o 1414.34 1570.44 152.96 0.998102
    4 6 4 o 1623.55 1924.10 181.12 0.997633
    -2 7 4 o 43.75 55.61 6.12 0.995824
    3 1 10 o 6614.81 8927.79 991.17 0.995482
    -4 2 9 o 270.77 358.73 42.10 0.995368
    2 4 9 o 1385.48 1787.91 216.35 0.995002
    -2 5 8 o 34.15 43.56 5.38 0.994550
    2 7 4 o 1.08 1.39 0.23 0.994452
    -6 4 4 o 3613.22 4727.85 582.36 0.993948
    0 7 5 o 53.95 80.65 15.72 0.992144
    2 5 8 o 4.51 7.37 1.29 0.991823
    -1 6 7 o 52.18 75.06 15.11 0.991416
    1 6 7 o 15.69 22.70 5.07 0.990231
    6 4 4 o 3145.58 4583.83 764.73 0.989872
    4 2 9 o 292.72 405.56 67.80 0.989247
    -5 2 8 o 2.55 3.47 0.72 0.989198
    -7 3 2 o 4984.66 6608.97 1030.12 0.989015
    -1 0 11 o 43.23 58.07 11.07 0.988859
    5 6 0 o 148.76 194.60 29.34 0.988396
    0 1 11 o 7.38 9.54 2.06 0.988283
    1 0 11 o 14.31 17.67 2.60 0.987014
    7 3 2 o 4082.63 5344.34 891.84 0.986667
    -5 6 1 o 0.35 0.44 0.32 0.984816
    6 5 0 o 109.57 149.52 29.15 0.984588
    -1 7 5 o 1645.01 2338.56 473.54 0.984261
    5 6 1 o 25.34 38.32 9.88 0.983986
    1 7 5 < 1559.39 2592.16 554.61 0.983433
    5 2 8 < 41.30 76.83 15.95 0.982529
    -3 7 3 < 1260.54 2280.21 480.50 0.982479
    -6 1 7 < 293.75 547.76 121.21 0.982214
    -7 2 4 < 98.34 194.08 42.88 0.981818
    -6 5 1 < 13.47 31.60 7.82 0.981131
    3 7 3 < 1098.55 2559.55 653.50 0.980997
    -1 1 11 < 83.94 195.57 49.83 0.980984
    6 5 1 < 66.33 155.18 46.05 0.980147
    1 1 11 < 98.01 245.10 84.43 0.979182
    -3 6 6 < 100.77 203.76 89.65 0.978280
    -7 0 5 < 510.20 931.82 441.75 0.978161
    -5 5 5 < 935.92 1864.65 968.96 0.977733
    -2 3 10 < 34.98 63.57 33.80 0.977650
    7 2 4 < 5.65 10.42 6.36 0.977239
    -3 2 10 < 11.88 18.87 10.96 0.976779
    3 6 6 < 1.34 1.63 2.05 0.975360
    6 1 7 < 0.49 0.60 3.66 0.975361
    2 3 10 < 5.45 6.12 5.64 0.974414
    5 5 5 < 1756.42 1949.37 1749.31 0.973693
    0 8 0 < 439.61 502.59 399.70 0.973566
    -5 6 2 < 196.29 224.41 190.96 0.973502
    7 0 5 < 63.29 101.63 75.72 0.972511
    3 2 10 < 17.18 26.14 15.55 0.971950
    5 6 2 < 151.38 230.37 137.15 0.971901
    -6 3 6 < 103.70 139.00 65.53 0.970719
    -7 1 5 < 62.21 77.35 35.49 0.970537
    -7 3 3 < 767.37 908.47 322.68 0.970030
    -6 5 2 < 158.33 187.45 66.46 0.970022
    0 8 1 < 1277.45 1578.34 524.76 0.969747
    -4 4 8 o 3222.34 3841.98 1017.01 0.968406
    6 5 2 o 155.47 197.87 51.06 0.968121
    -2 6 7 o 1893.24 2208.20 553.88 0.967735
    7 3 3 o 655.26 802.89 177.45 0.966712
    1 8 0 o 2.90 4.08 0.94 0.965723
    2 6 7 o 2043.47 2875.67 615.67 0.965535
    0 2 11 o 491.85 697.14 145.64 0.965246
    -4 6 5 o 1298.17 1871.14 397.23 0.965198
    6 3 6 o 61.38 88.06 18.16 0.965039
    7 1 5 o 30.26 43.42 9.36 0.965017
    4 4 8 o 2452.12 3833.39 788.02 0.963388
    4 6 5 < 1682.64 2557.33 620.45 0.962083
    -1 8 1 < 24.42 36.58 10.92 0.962073
    1 8 1 < 91.88 133.98 35.86 0.961918
    -2 7 5 < 70.08 95.84 28.43 0.960923
    4 7 0 < 32.40 44.31 12.07 0.960887
    -6 2 7 < 313.07 457.99 135.40 0.959589
    -6 4 5 < 1127.59 1629.83 479.79 0.959545
    2 7 5 < 34.74 50.29 18.20 0.959383
    0 5 9 < 105.93 153.35 51.15 0.959377
    -3 4 9 < 315.81 469.24 147.49 0.958586
    0 8 2 < 2050.00 3045.98 892.07 0.958555
    -1 2 11 < 12.63 18.78 5.81 0.958442
    -2 1 11 < 98.63 150.75 47.53 0.958332
    -4 5 7 < 93.34 137.05 42.27 0.957609
    -4 7 1 < 0.08 0.12 0.17 0.957521
    -4 3 9 < 35.82 52.92 19.94 0.957056
    4 7 1 < 20.92 31.06 11.56 0.956910
    1 2 11 < 72.94 107.54 36.00 0.956761
    -3 7 4 < 1506.11 2154.37 650.71 0.956187
    -3 5 8 < 345.41 424.57 119.25 0.955363
    -5 4 7 < 11.84 14.56 5.45 0.955302
    -5 6 3 < 75.55 91.68 30.92 0.955229
    0 4 10 o 148.06 168.22 44.51 0.955072
    2 1 11 o 0.96 1.09 1.15 0.954980
    6 4 5 o 995.31 1081.23 323.31 0.954966
    -5 0 9 o 326.81 355.02 108.39 0.954905
    3 4 9 o 5.30 5.48 3.04 0.954475
    3 7 4 o 1982.64 2114.96 575.20 0.954367
    4 5 7 o 77.46 84.10 26.46 0.953358
    6 2 7 o 278.77 305.43 84.01 0.953195
    -4 0 10 o 103.05 112.60 36.72 0.953084
    5 6 3 o 1.27 1.43 0.91 0.952962
    8 0 0 o 5245.08 5912.45 1525.31 0.952942
    -1 5 9 o 1258.22 1513.04 398.10 0.952545
    -6 5 3 o 48.62 61.73 17.69 0.952015
    3 5 8 o 310.22 397.06 94.65 0.951742
    4 3 9 < 124.98 163.25 45.00 0.951612
    -5 3 8 < 2.61 3.44 1.33 0.951568
    -1 8 2 < 83.36 107.12 29.09 0.951216
    1 5 9 < 1529.07 1964.94 537.58 0.951195
    1 8 2 < 26.81 37.79 10.49 0.950917
    7 4 0 < 113.33 185.45 55.18 0.950500
    0 7 6 < 21.33 36.62 11.32 0.950238
    5 4 7 < 381.08 661.31 219.65 0.950036
    6 5 3 < 0.84 1.59 1.91 0.949324
    -7 2 5 < 243.18 557.62 260.57 0.948692
    -1 4 10 < 12.49 27.78 13.00 0.948406
    5 0 9 < 7.56 17.11 11.56 0.948159
    -5 1 9 < 97.05 235.00 113.46 0.947808
    -7 4 1 < 40.68 124.89 70.66 0.947463
    4 0 10 < 19.66 50.04 40.93 0.947114
    -4 7 2 < 18.59 48.30 31.24 0.947038
    1 4 10 < 4.13 10.07 6.51 0.946925
    7 4 1 < 3.24 6.92 8.26 0.946429
    -4 1 10 < 6.24 10.16 9.86 0.946027
    8 1 0 < 0.60 0.98 1.60 0.945889
    4 7 2 < 27.71 45.62 44.58 0.945858
    5 3 8 < 7.76 9.75 10.08 0.945627
    -7 3 4 < 10.81 13.98 10.32 0.944993
    7 2 5 < 9.27 33.25 21.96 0.943534
    -1 7 6 < 301.39 1003.27 462.66 0.943379
    2 8 0 < 145.31 408.45 204.10 0.943284
    -8 1 1 < 28.94 65.69 34.52 0.942968
    1 7 6 < 531.72 751.73 235.52 0.942504
    0 6 8 < 856.85 1347.00 371.22 0.942272
    8 1 1 < 471.31 762.66 189.52 0.941803
    5 1 9 o 46.06 69.60 15.41 0.941210
    7 3 4 o 18.73 28.68 5.53 0.940908
    0 8 3 o 1166.89 1730.56 364.50 0.940733
    -3 3 10 o 3003.68 4468.23 892.72 0.940498
    4 1 10 o 37.62 54.35 10.99 0.940188
    -8 0 2 o 9.66 13.68 4.34 0.940006
    -2 8 1 o 769.58 1070.53 208.93 0.939954
    2 8 1 o 1503.69 2080.01 388.93 0.939665
    -5 5 6 o 2194.48 3007.84 533.42 0.937914
    8 0 2 o 18.81 26.10 7.31 0.937702
    -7 4 2 o 199.84 275.51 50.73 0.937518
    -2 2 11 o 235.20 324.09 59.03 0.937283
    3 3 10 o 4195.29 5717.40 973.91 0.936185
    -1 6 8 o 33.68 45.94 8.15 0.935725
    7 4 2 o 90.45 121.63 22.02 0.935517
    -6 0 8 o 4638.88 6371.90 1130.26 0.934990
    1 6 8 o 3.10 4.20 0.78 0.934587
    2 2 11 o 271.15 344.83 67.81 0.934147
    -1 8 3 o 121.30 167.40 35.31 0.933864
    5 5 6 o 1381.66 1922.79 356.26 0.933636
    1 8 3 o 71.29 97.90 20.93 0.933439
    -8 1 2 o 89.89 131.27 25.05 0.933234
    -7 1 6 o 3670.75 5604.29 1093.99 0.931696
    -2 5 9 o 112.63 170.28 37.09 0.931625
    -3 6 7 o 2.39 3.45 1.30 0.931450
    -5 6 4 o 123.98 163.21 31.65 0.931152
    8 1 2 o 45.00 60.45 11.60 0.930979
    0 3 11 o 21.78 27.48 6.20 0.930189
    -4 7 3 o 12.19 15.41 4.06 0.930119
    -2 8 2 o 2263.02 2934.70 511.54 0.929892
    -3 0 11 o 9.95 13.01 3.16 0.929888
    2 8 2 o 1984.88 2543.97 451.34 0.929333
    2 5 9 o 85.72 102.71 21.03 0.929103
    3 6 7 o 172.74 206.05 39.47 0.928511
    4 7 3 o 26.80 31.56 6.61 0.928444
    5 6 4 o 53.87 62.63 11.12 0.928355
    -6 1 8 o 43.56 50.64 8.77 0.928324
    -6 5 4 o 109.28 126.96 21.91 0.928244
    6 0 8 o 5434.21 6313.50 1056.89 0.928236
    -2 4 10 o 123.35 137.07 18.97 0.927821
    -5 2 9 o 401.68 520.13 76.02 0.927430
    -4 6 6 o 1142.80 1561.82 201.75 0.926762
    7 1 6 o 4164.50 5391.48 729.69 0.925841
    -4 2 10 o 41.64 54.52 9.43 0.925761
    8 2 0 o 3294.84 4294.86 575.99 0.925632
    3 0 11 o 163.08 206.08 29.87 0.925305
    -3 7 5 o 1438.64 1793.56 246.06 0.925234
    -6 3 7 o 252.74 312.32 44.76 0.925123
    2 4 10 o 205.13 259.85 32.49 0.925054
    6 5 4 o 97.99 122.02 16.72 0.924922
    -1 3 11 o 551.25 695.05 102.48 0.924096
    4 6 6 o 834.54 1022.19 165.75 0.923455
    -3 1 11 o 84.05 99.12 18.28 0.923330
    3 7 5 o 1374.22 1661.03 313.24 0.923173
    -8 2 1 o 636.77 713.85 147.07 0.922895
    -2 7 6 o 5.56 6.30 1.42 0.922839
    1 3 11 o 726.33 776.78 172.59 0.922589
    -6 4 6 o 356.62 384.41 88.19 0.921890
    8 2 1 o 155.42 171.59 44.02 0.921802
    6 1 8 o 21.80 23.18 6.00 0.921713
    -7 4 3 < 7.10 8.10 4.08 0.921300
    5 2 9 < 53.66 61.19 19.59 0.921246
    2 7 6 < 35.29 42.85 13.78 0.921202
    4 2 10 < 14.74 17.69 14.23 0.920288
    6 3 7 < 8.87 9.95 14.93 0.919390
    3 1 11 < 25.35 31.48 24.62 0.918843
    7 4 3 < 71.57 86.55 80.72 0.918456
    0 8 4 < 177.20 295.05 195.48 0.917374
    -8 1 3 < 312.39 524.52 388.20 0.917301
    6 4 6 < 62.88 107.40 67.71 0.917021
    -2 6 8 < 835.74 1197.12 716.08 0.915805
    -7 3 5 < 460.47 775.02 350.80 0.915347
    8 1 3 < 39.42 70.54 28.09 0.914094
    -8 2 2 < 11.07 19.42 7.62 0.913763
    -2 8 3 < 917.85 1610.32 570.83 0.913728
    2 6 8 < 731.88 1256.85 421.86 0.913674
    0 0 12 < 3063.41 5139.39 1742.02 0.913308
    2 8 3 < 484.47 863.98 289.42 0.912932
    -7 2 6 < 2.05 3.53 1.50 0.912319
    8 2 2 < 2.19 4.10 2.20 0.911646
    -1 8 4 < 5.24 11.65 3.62 0.911067
    7 3 5 < 376.24 877.13 250.51 0.910712
    1 8 4 < 0.01 0.02 0.02 0.910541
    -4 4 9 < 655.14 1398.76 389.28 0.910164
    -6 2 8 < 2549.35 5067.06 1387.60 0.909153
    3 8 0 < 60.26 118.05 32.84 0.909129
    6 6 0 < 472.04 932.53 255.22 0.908008
    -4 7 4 < 20.11 41.91 12.58 0.907783
    -4 5 8 < 57.27 101.35 32.73 0.907338
    0 1 12 < 0.29 0.50 0.16 0.907093
    0 7 7 < 17.23 29.15 11.72 0.906954
    7 2 6 < 80.81 134.94 45.53 0.906820
    -3 8 1 < 0.52 0.93 0.90 0.906212
    3 8 1 < 65.56 122.36 43.70 0.905823
    4 7 4 < 37.72 70.39 22.83 0.905708
    4 4 9 < 842.83 1567.29 501.81 0.905477
    -5 4 8 < 78.74 148.66 47.11 0.905439
    -6 6 1 < 821.42 1645.20 517.72 0.905295
    -2 3 11 < 4.64 8.87 3.44 0.905087
    6 6 1 < 992.43 1635.47 429.87 0.904522
    -3 2 11 < 2.91 4.74 2.25 0.904460
    4 5 8 < 64.60 92.67 22.16 0.903207
    6 2 8 < 3164.91 4512.65 1049.10 0.902940
    -5 6 5 o 70.74 97.70 24.81 0.902624
    2 3 11 o 7.20 10.17 3.48 0.902262
    -8 0 4 o 3578.86 5176.22 1094.91 0.902096
    -1 1 12 o 20.44 29.36 9.06 0.901503
    -1 7 7 o 1058.49 1518.34 327.01 0.901048
    5 4 8 o 18.38 26.29 6.03 0.900316
    3 2 11 o 65.06 94.52 22.49 0.900241
    1 7 7 o 983.96 1482.09 326.49 0.900159
    -6 5 5 o 0.14 0.21 0.32 0.900038
    1 1 12 o 7.31 11.29 4.77 0.899977
    -7 4 4 o 37.98 58.56 12.91 0.899769
    5 6 5 o 0.69 1.10 0.48 0.899441
    -3 5 9 < 1238.02 1991.66 418.57 0.899247
    -8 2 3 < 102.02 167.35 36.57 0.898790
    5 7 0 < 1188.46 1949.64 399.95 0.898780
    8 0 4 o 3412.17 4955.90 967.98 0.898035
    -3 8 2 o 8.58 12.12 2.37 0.897247
    -7 0 7 o 31.37 46.39 10.22 0.897114
    -6 6 2 o 633.44 962.32 170.24 0.896546
    -5 5 7 o 1034.01 1570.89 293.30 0.896533
    3 8 2 o 31.46 48.14 9.05 0.896494
    0 5 10 o 11.08 16.97 3.19 0.896344
    6 5 5 o 56.79 84.97 17.98 0.896255
    7 4 4 o 152.03 227.47 43.92 0.896241
    -5 3 9 o 520.00 778.02 151.06 0.896205
    -8 1 4 o 5.98 8.85 1.93 0.896105
    -5 7 1 o 905.27 1357.60 268.84 0.896085
    -3 4 10 o 1.99 2.88 0.74 0.895886
    3 5 9 o 960.10 1428.24 285.76 0.895850
    8 2 3 o 354.84 524.70 104.21 0.895773
    5 7 1 o 962.51 1363.79 276.02 0.895460
    6 6 2 o 634.28 872.61 170.93 0.895045
    -4 3 10 o 21.60 32.69 7.05 0.894699
    8 3 0 < 110.40 175.20 37.82 0.894582
    7 5 0 < 350.70 518.02 125.81 0.892561
    -2 8 4 < 167.76 266.20 59.42 0.892402
    5 5 7 < 824.88 1372.91 316.60 0.892176
    3 4 10 < 14.84 24.71 5.66 0.892156
    8 1 4 < 4.00 6.54 1.58 0.892125
    -8 3 1 < 15.40 25.35 7.14 0.892111
    2 8 4 o 179.66 223.48 35.59 0.891414
    -7 1 7 o 161.34 189.59 31.21 0.891222
    -3 7 6 o 674.97 827.78 123.01 0.891153
    8 3 1 o 304.43 373.35 60.39 0.891124
    7 0 7 o 472.52 580.05 88.37 0.891021
    -1 5 10 o 1553.82 1876.03 256.81 0.890826
    5 3 9 o 615.07 799.06 106.65 0.890621
    -7 5 1 o 838.38 1101.29 136.48 0.890045
    4 3 10 o 11.19 14.05 1.72 0.889755
    0 8 5 o 805.10 1011.21 122.36 0.889750
    -2 0 12 o 4608.47 5709.39 669.29 0.889636
    1 5 10 o 2068.26 2520.20 289.48 0.889598
    7 5 1 o 987.58 1129.12 130.04 0.889187
    0 2 12 o 4561.90 5215.74 583.83 0.889182
    3 7 6 o 595.68 648.64 68.25 0.888944
    0 6 9 o 1612.94 1885.91 188.00 0.888121
    -5 7 2 o 714.75 907.62 89.19 0.887537
    -5 1 10 o 3507.72 4396.37 469.14 0.887190
    0 4 11 o 891.94 1097.78 124.29 0.886963
    -4 6 7 o 1342.10 1571.89 182.94 0.886717
    2 0 12 o 5054.16 5978.82 683.73 0.886710
    5 7 2 o 736.92 869.38 99.66 0.886323
    7 1 7 o 109.29 168.97 23.92 0.885247
    -3 6 8 o 0.08 0.14 0.12 0.884934
    -1 8 5 o 22.34 33.81 7.47 0.884052
    -1 2 12 o 7.22 10.75 1.89 0.883915
    -2 1 12 o 5.61 8.34 1.47 0.883889
    -8 3 2 o 44.23 63.91 11.41 0.883855
    1 8 5 o 40.63 55.61 10.85 0.883452
    4 6 7 o 1077.74 1470.71 244.19 0.883340
    -2 7 7 o 22.16 28.54 5.92 0.883160
    -3 8 3 o 109.15 139.20 23.44 0.882760
    -1 6 9 o 160.73 203.77 33.94 0.882693
    -6 4 7 o 755.68 984.99 149.40 0.882568
    -7 3 6 o 2957.48 3854.93 567.64 0.882548
    1 2 12 o 5.93 7.69 1.15 0.882476
    -6 6 3 o 1138.28 1471.88 213.79 0.882271
    3 6 8 o 73.03 92.80 12.83 0.882054
    8 3 2 o 62.56 78.46 10.97 0.881938
    -7 5 2 o 2098.40 2566.18 338.10 0.881786
    3 8 3 o 9.77 11.91 2.39 0.881685
    -1 4 11 o 0.04 0.05 0.08 0.881675
    1 6 9 o 57.68 70.39 10.57 0.881618
    2 7 7 o 85.25 102.64 14.91 0.881487
    -4 7 5 o 14.08 16.64 2.74 0.881230
    5 1 10 o 4531.83 5278.47 674.72 0.881176
    2 1 12 o 23.40 26.83 3.51 0.881019
    1 4 11 o 14.94 16.55 2.87 0.880366
    6 6 3 o 1195.72 1325.91 181.00 0.880128
    7 5 2 o 2097.19 2325.54 305.33 0.880120
    -4 1 11 o 131.72 149.49 21.74 0.879941
    -6 3 8 o 48.30 54.42 7.70 0.879680
    4 7 5 o 3.01 3.51 1.07 0.878858
    -8 2 4 o 2892.21 3329.38 509.28 0.878825
    6 4 7 o 862.53 1172.34 232.54 0.877586
    7 3 6 o 2194.88 2983.27 576.21 0.877567
    -6 1 9 o 9.29 13.50 4.61 0.876766
    -3 3 11 < 607.58 908.30 240.24 0.875428
    8 2 4 < 2644.71 4253.79 1128.81 0.875069
    4 1 11 < 0.48 0.73 1.04 0.874770
    -7 2 7 < 21.03 31.25 10.92 0.874217
    -7 4 5 < 149.92 219.08 66.89 0.874067
    6 3 8 < 55.00 80.38 23.49 0.874049
    -2 5 10 < 12.66 18.48 5.61 0.873702
    -5 7 3 < 835.56 1160.30 357.65 0.873624
    5 7 3 < 819.96 1289.04 620.37 0.871889
    3 3 11 < 535.25 795.38 403.37 0.871600
    2 5 10 < 5.65 8.53 4.42 0.871390
    -5 6 6 < 50.37 85.09 46.31 0.871012
    -8 1 5 < 12.10 21.05 17.57 0.870764
    6 1 9 < 99.99 171.84 105.22 0.870500
    -5 2 10 < 32.33 56.03 32.82 0.870411
    -8 3 3 < 121.83 213.90 130.93 0.870283
    7 4 5 < 21.17 35.68 22.80 0.870029
    -6 5 6 < 96.52 142.17 53.56 0.868745
    7 2 7 < 427.56 588.91 211.03 0.868575
    -7 5 3 < 759.90 1014.98 317.13 0.868251
    5 6 6 < 61.82 97.10 23.36 0.867583
    8 3 3 < 11.37 17.73 5.62 0.867544
    -2 2 12 o 2990.15 4416.36 951.12 0.867293
    -2 8 5 o 752.38 1007.40 216.72 0.867025
    4 8 0 o 219.85 288.32 56.33 0.866999
    8 1 5 o 309.90 387.62 73.26 0.866205
    -2 6 9 o 866.08 1144.97 198.83 0.865969
    2 8 5 o 1138.50 1523.70 258.88 0.865893
    7 5 3 o 833.02 1114.87 190.42 0.865869
    -2 4 11 o 686.91 934.47 149.52 0.865120
    5 2 10 o 0.02 0.02 0.03 0.864730
    6 5 6 o 121.44 165.78 26.54 0.864666
    2 2 12 o 2467.63 3299.67 521.63 0.864581
    -4 8 1 o 1042.67 1380.88 225.68 0.864523
    4 8 1 o 540.92 677.20 119.48 0.864074
    2 6 9 o 1013.25 1288.57 227.53 0.863942
    0 7 8 o 0.71 0.94 0.18 0.863679
    -4 2 11 o 291.26 394.00 70.21 0.863562
    -3 8 4 o 105.35 144.38 25.64 0.863541
    -6 6 4 o 454.14 676.32 116.59 0.863252
    0 9 1 o 0.86 1.32 0.67 0.862706
    2 4 11 o 721.99 1116.54 236.50 0.862652
    3 8 4 o 3.72 4.54 1.31 0.862200
    0 3 12 < 11.90 14.99 4.26 0.861552
    6 6 4 < 932.17 1217.40 325.04 0.860577
    -6 2 9 < 237.72 310.46 86.97 0.860560
    1 9 0 o 2649.11 3367.43 844.87 0.859869
    0 8 6 o 2007.83 2398.58 549.11 0.859151
    -4 5 9 o 34.42 43.03 12.06 0.858910
    4 2 11 o 328.35 411.33 89.21 0.858673
    -1 7 8 o 1163.34 1440.11 297.48 0.858629
    1 7 8 o 856.14 1076.25 203.36 0.857749
    -5 4 9 o 64.53 75.24 15.78 0.857354
    -1 9 1 o 1032.15 1186.66 230.89 0.857290
    1 9 1 o 537.44 602.69 118.66 0.857180
    -4 8 2 o 2103.35 2234.97 415.71 0.856784
    -1 3 12 o 116.47 123.75 21.85 0.856758
    -3 1 12 o 2.94 3.33 1.46 0.856257
    -4 4 10 o 42.32 50.64 7.48 0.856035
    8 4 0 o 1678.66 2033.85 362.89 0.855933
    4 8 2 o 1701.45 2048.42 364.31 0.855910
    1 3 12 o 0.47 0.56 0.27 0.855448
    -3 7 7 o 1051.27 1234.03 240.47 0.855323
    -5 7 4 o 1041.18 1211.89 228.39 0.855092
    4 5 9 o 35.59 41.58 9.47 0.854968
    -5 5 8 o 642.97 749.02 143.57 0.854937
    -8 2 5 o 334.07 391.53 78.71 0.854884
    0 9 2 o 4.10 4.97 0.99 0.854798
    6 2 9 o 285.07 341.83 68.13 0.854633
    -1 8 6 o 29.91 42.08 8.22 0.854072
    -8 4 1 o 329.59 515.45 106.59 0.853767
    1 8 6 < 1.26 2.15 0.47 0.853422
    3 7 7 < 573.80 1003.76 242.02 0.853045
    5 7 4 < 1082.94 1936.41 457.09 0.852924
    8 4 1 < 620.43 1109.40 271.43 0.852902
    5 4 9 < 8.78 15.06 6.07 0.852462
    3 1 12 < 21.24 35.89 13.08 0.852352
    -8 3 4 < 90.24 154.56 43.39 0.852120
    4 4 10 < 222.92 388.27 115.54 0.851702
    -4 7 6 < 35.00 60.96 19.47 0.851688
    5 5 8 < 145.96 187.11 116.36 0.850620
    8 2 5 < 122.91 150.46 108.64 0.850568
    -7 1 8 < 0.06 0.07 0.74 0.850434
    -7 5 4 < 291.26 357.98 272.68 0.850159
_pd_meas_2theta_fixed     ?
_pd_meas_2theta_range_min     10.023
_pd_meas_2theta_range_max     130.010
_pd_meas_2theta_range_inc     0.017
_pd_meas_number_of_points     6881
_pd_meas_scan_method     step
_pd_meas_special_details     ?
_refine_special_details
;
The Platon test reports 21 Alerts level C.
They could be gathered in three groups for explanation :
i)17 C-Alerts (out of 21) are "missing esd on x,y,z coordinates
of N and C atoms. This is normal since these positions were not refined.
Hence no esd was calculated by Jana2006.
ii)3 C-Alerts (out of 21) are due to a slighlty larger Fourier
difference density than allowed by CheckCIF. I can not
enhance the quality of the data so no reduction of this value can be done.
iii) The last C-Alert is about a "calc. and reported Sum Formula
 which differ. I did not find the origin of the Alert.
;
_refine_ls_structure_factor_coef     ?
_refine_ls_matrix_type     ?
_refine_ls_R_factor_all     0.1011
_refine_ls_R_factor_gt     0.0719
_refine_ls_wR_factor_all     0.0656
_refine_ls_wR_factor_gt     0.0607
_refine_ls_goodness_of_fit_all     1.73
_refine_ls_goodness_of_fit_ref     1.73
_refine_ls_restrained_S_all     ?
_refine_ls_number_parameters     11
_refine_ls_number_restraints     0
_refine_ls_number_constraints     26
_refine_ls_weighting_scheme     sigma
_refine_ls_weighting_details     ?
_refine_ls_shift/su_max     0.0115
_refine_ls_shift/su_mean     0.0034
_refine_diff_density_max     1.52
_refine_diff_density_min     -4.54
_refine_ls_extinction_method     none
_refine_ls_extinction_coef     ?
loop_
    _atom_type_symbol
    _atom_type_description
    _atom_type_scat_dispersion_real
    _atom_type_scat_dispersion_imag
    _atom_type_scat_source
    C C 0.0181 0.0091 'International Tables for Crystallography (Vol. IV)'
    Cs Cs -0.7457 7.9052 'International Tables for Crystallography (Vol. IV)'
    Fe Fe -1.1336 3.1974 'International Tables for Crystallography (Vol. IV)'
    N N 0.0311 0.0180 'International Tables for Crystallography (Vol. IV)'
    Sr Sr -0.3528 1.8200 'International Tables for Crystallography (Vol. IV)'
_computing_data_collection
;
<i>Data Collector</i> (Panalytical, 2011)
;
_computing_cell_refinement
;
<i>JANA2006</i> (Pet\<r\'i\<cek <i>et al.</i>,  2014)
;
_computing_data_reduction
;
<i>JANA2006</i> (Pet\<r\'i\<cek <i>et al.</i>,  2014)
;
_computing_structure_solution     'coordinates from isotypic compound'
_computing_structure_refinement
;
<i>JANA2006</i> (Pet\<r\'i\<cek <i>et al.</i>,  2014)
;
_computing_molecular_graphics
;
<i>VESTA</i> (Momma & Izumi, 2011)
;
_computing_publication_material
;
publCIF (Westrip, 2010)
;
_pd_prep_cool_rate     30
_pd_prep_pressure     100
_pd_prep_temperature     1873
_pd_proc_2theta_range_min     ?
_pd_proc_2theta_range_max     ?
_pd_proc_2theta_range_inc     ?
loop_
    _pd_proc_2theta_corrected
    _pd_proc_d_spacing
    _pd_proc_ls_weight
    _pd_proc_intensity_net
    _pd_calc_intensity_net
    9.9172 8.919180 61.00 3716.00 3514.00
    9.9346 8.903561 60.00 3638.00 3510.72
    9.9521 8.887998 61.00 3661.00 3507.43
    9.9695 8.872489 60.00 3605.00 3504.15
    9.9869 8.857035 61.00 3699.00 3500.86
    10.0044 8.841634 61.00 3749.00 3497.58
    10.0218 8.826278 60.00 3624.00 3494.30
    10.0393 8.810984 60.00 3566.00 3491.01
    10.0567 8.795744 60.00 3624.00 3487.73
    10.0741 8.780556 60.00 3630.00 3484.45
    10.0916 8.765420 60.00 3585.00 3481.16
    10.1090 8.750337 60.00 3615.00 3477.88
    10.1265 8.735306 60.00 3607.00 3474.59
    10.1439 8.720327 61.00 3671.00 3471.31
    10.1614 8.705391 60.00 3585.00 3468.03
    10.1788 8.690515 59.00 3505.00 3464.74
    10.1962 8.675690 60.00 3619.00 3461.46
    10.2137 8.660914 60.00 3627.00 3458.17
    10.2311 8.646191 60.00 3551.00 3454.89
    10.2486 8.631516 59.00 3485.00 3451.61
    10.2660 8.616884 59.00 3464.00 3448.32
    10.2834 8.602309 60.00 3578.00 3445.04
    10.3009 8.587784 59.00 3479.00 3441.75
    10.3183 8.573308 60.00 3570.00 3438.47
    10.3358 8.558882 59.00 3429.00 3435.19
    10.3532 8.544503 60.00 3562.00 3431.90
    10.3706 8.530173 59.00 3449.00 3428.62
    10.3881 8.515882 59.00 3435.00 3425.33
    10.4055 8.501650 60.00 3552.00 3422.05
    10.4230 8.487463 59.00 3470.00 3418.77
    10.4404 8.473325 59.00 3512.00 3415.48
    10.4579 8.459233 59.00 3441.00 3412.20
    10.4753 8.445189 60.00 3541.00 3408.92
    10.4927 8.431191 59.00 3505.00 3405.63
    10.5102 8.417233 60.00 3547.00 3402.35
    10.5276 8.403327 60.00 3554.00 3399.06
    10.5451 8.389468 59.00 3485.00 3395.78
    10.5625 8.375656 58.00 3324.00 3392.50
    10.5799 8.361889 59.00 3458.00 3389.21
    10.5974 8.348167 59.00 3529.00 3385.93
    10.6148 8.334490 58.00 3396.00 3382.64
    10.6323 8.320850 58.00 3420.00 3379.36
    10.6497 8.307263 58.00 3405.00 3376.08
    10.6671 8.293721 60.00 3575.00 3372.79
    10.6846 8.280222 58.00 3421.00 3369.51
    10.7020 8.266768 58.00 3361.00 3366.22
    10.7195 8.253358 58.00 3419.00 3362.94
    10.7369 8.239991 59.00 3480.00 3359.66
    10.7544 8.226660 58.00 3341.00 3356.37
    10.7718 8.213380 58.00 3418.00 3353.09
    10.7892 8.200142 58.00 3404.00 3349.81
    10.8067 8.186948 58.00 3344.00 3346.52
    10.8241 8.173797 58.00 3377.00 3343.24
    10.8416 8.160686 58.00 3309.00 3339.95
    10.8590 8.147613 58.00 3396.00 3336.67
    10.8764 8.134587 58.00 3338.00 3333.39
    10.8939 8.121603 58.00 3351.00 3330.10
    10.9113 8.108662 58.00 3364.00 3326.82
    10.9288 8.095761 58.00 3334.00 3323.53
    10.9462 8.082902 60.00 3567.00 3320.25
    10.9637 8.070075 57.00 3286.00 3316.97
    10.9811 8.057298 57.00 3266.00 3313.68
    10.9985 8.044561 57.00 3270.00 3310.40
    11.0160 8.031865 58.00 3375.00 3307.11
    11.0334 8.019208 58.00 3350.00 3303.83
    11.0509 8.006592 57.00 3304.00 3300.55
    11.0683 7.994008 57.00 3243.00 3297.26
    11.0857 7.981472 58.00 3351.00 3293.98
    11.1032 7.968974 58.00 3351.00 3290.70
    11.1206 7.956515 57.00 3262.00 3287.41
    11.1381 7.944096 58.00 3357.00 3284.13
    11.1555 7.931716 56.00 3161.00 3280.84
    11.1729 7.919374 57.00 3217.00 3277.56
    11.1904 7.907064 57.00 3231.00 3274.28
    11.2078 7.894800 57.00 3251.00 3270.99
    11.2253 7.882573 57.00 3275.00 3267.71
    11.2427 7.870385 56.00 3191.00 3264.42
    11.2602 7.858234 58.00 3319.00 3261.14
    11.2776 7.846121 57.00 3219.00 3257.86
    11.2950 7.834039 58.00 3324.00 3254.57
    11.3125 7.822000 57.00 3217.00 3251.29
    11.3299 7.809999 55.00 3074.00 3248.00
    11.3474 7.798035 58.00 3333.00 3244.72
    11.3648 7.786108 58.00 3349.00 3241.44
    11.3822 7.774217 57.00 3235.00 3238.15
    11.3997 7.762355 56.00 3157.00 3234.87
    11.4171 7.750538 57.00 3195.00 3231.58
    11.4346 7.738756 57.00 3193.00 3228.30
    11.4520 7.727010 57.00 3288.00 3225.02
    11.4695 7.715300 57.00 3233.00 3221.73
    11.4869 7.703625 57.00 3202.00 3218.45
    11.5043 7.691986 57.00 3262.00 3215.17
    11.5218 7.680376 58.00 3319.00 3211.88
    11.5392 7.668807 56.00 3157.00 3208.60
    11.5567 7.657273 58.00 3318.00 3205.31
    11.5741 7.645774 56.00 3115.00 3202.03
    11.5915 7.634310 56.00 3142.00 3198.75
    11.6090 7.622880 57.00 3251.00 3195.46
    11.6264 7.611478 57.00 3259.00 3192.18
    11.6439 7.600117 58.00 3348.00 3188.89
    11.6613 7.588790 57.00 3244.00 3185.61
    11.6788 7.577497 56.00 3101.00 3182.33
    11.6962 7.566236 57.00 3278.00 3179.04
    11.7136 7.555011 56.00 3121.00 3175.76
    11.7311 7.543813 57.00 3195.00 3172.47
    11.7485 7.532653 58.00 3330.00 3169.19
    11.7660 7.521527 56.00 3179.00 3165.91
    11.7834 7.510434 57.00 3194.00 3162.62
    11.8008 7.499374 57.00 3237.00 3159.34
    11.8183 7.488347 56.00 3138.00 3156.06
    11.8357 7.477345 56.00 3167.00 3152.77
    11.8532 7.466383 56.00 3130.00 3149.49
    11.8706 7.455452 56.00 3177.00 3146.20
    11.8881 7.444554 56.00 3153.00 3142.92
    11.9055 7.433688 56.00 3186.00 3139.64
    11.9229 7.422848 56.00 3159.00 3136.35
    11.9404 7.412045 57.00 3205.00 3133.07
    11.9578 7.401274 57.00 3195.00 3129.78
    11.9753 7.390534 56.00 3090.00 3126.50
    11.9927 7.379827 56.00 3091.00 3123.22
    12.0101 7.369149 56.00 3178.00 3119.93
    12.0276 7.358504 55.00 3065.00 3116.65
    12.0450 7.347882 56.00 3176.00 3113.36
    12.0625 7.337297 56.00 3157.00 3110.08
    12.0799 7.326744 55.00 3056.00 3106.80
    12.0974 7.316221 55.00 3036.00 3103.51
    12.1148 7.305727 56.00 3156.00 3100.23
    12.1322 7.295259 57.00 3194.00 3096.94
    12.1497 7.284826 56.00 3138.00 3093.66
    12.1671 7.274424 55.00 2983.00 3090.38
    12.1846 7.264050 55.00 3049.00 3087.09
    12.2020 7.253707 55.00 3052.00 3083.81
    12.2194 7.243394 56.00 3131.00 3080.53
    12.2369 7.233104 55.00 3007.00 3077.24
    12.2543 7.222849 55.00 3063.00 3073.96
    12.2718 7.212624 56.00 3100.00 3070.67
    12.2892 7.202427 56.00 3147.00 3067.39
    12.3067 7.192260 55.00 2971.00 3064.11
    12.3241 7.182121 55.00 3016.00 3060.82
    12.3415 7.172005 56.00 3090.00 3057.54
    12.3590 7.161924 56.00 3092.00 3054.25
    12.3764 7.151871 55.00 3073.00 3050.97
    12.3939 7.141846 55.00 3059.00 3047.69
    12.4113 7.131850 55.00 3041.00 3044.40
    12.4288 7.121882 55.00 3000.00 3041.12
    12.4462 7.111936 56.00 3192.00 3037.83
    12.4636 7.102024 55.00 3023.00 3034.55
    12.4811 7.092139 56.00 3094.00 3031.27
    12.4985 7.082283 55.00 2984.00 3027.98
    12.5160 7.072453 55.00 3001.00 3024.70
    12.5334 7.062651 54.00 2954.00 3021.42
    12.5508 7.052871 54.00 2953.00 3018.13
    12.5683 7.043123 55.00 3061.00 3014.85
    12.5857 7.033403 54.00 2890.00 3011.56
    12.6032 7.023709 55.00 3036.00 3008.28
    12.6206 7.014042 54.00 2949.00 3005.00
    12.6381 7.004397 55.00 2973.00 3001.71
    12.6555 6.994783 54.00 2916.00 2998.43
    12.6729 6.985197 55.00 3007.00 2995.14
    12.6904 6.975637 55.00 3045.00 2991.86
    12.7078 6.966103 54.00 2899.00 2988.58
    12.7253 6.956595 54.00 2869.00 2985.29
    12.7427 6.947107 54.00 2953.00 2982.01
    12.7601 6.937652 55.00 2972.00 2978.72
    12.7776 6.928222 54.00 2968.00 2975.44
    12.7950 6.918818 55.00 3007.00 2972.16
    12.8125 6.909439 54.00 2937.00 2968.87
    12.8299 6.900081 54.00 2906.00 2965.59
    12.8474 6.890753 55.00 2995.00 2962.31
    12.8648 6.881451 55.00 2997.00 2959.02
    12.8822 6.872174 54.00 2963.00 2955.74
    12.8997 6.862922 55.00 3017.00 2952.45
    12.9171 6.853696 55.00 2972.00 2949.17
    12.9346 6.844489 55.00 2972.00 2945.89
    12.9520 6.835311 54.00 2950.00 2942.60
    12.9694 6.826159 54.00 2906.00 2939.32
    12.9869 6.817032 54.00 2904.00 2936.03
    13.0043 6.807929 54.00 2901.00 2932.75
    13.0218 6.798845 54.00 2940.00 2929.47
    13.0392 6.789791 54.00 2875.00 2926.18
    13.0567 6.780761 54.00 2881.00 2922.90
    13.0741 6.771755 55.00 2979.00 2919.61
    13.0915 6.762773 54.00 2911.00 2916.33
    13.1090 6.753815 55.00 2979.00 2913.18
    13.1264 6.744876 54.00 2946.00 2909.90
    13.1439 6.735965 54.00 2905.00 2906.70
    13.1613 6.727079 53.00 2859.00 2903.44
    13.1788 6.718216 54.00 2892.00 2900.19
    13.1962 6.709376 54.00 2881.00 2896.94
    13.2136 6.700555 54.00 2873.00 2893.69
    13.2311 6.691762 54.00 2869.00 2890.43
    13.2485 6.682993 54.00 2899.00 2887.17
    13.2660 6.674246 53.00 2862.00 2884.22
    13.2834 6.665523 54.00 2969.00 2880.99
    13.3008 6.656817 53.00 2856.00 2877.92
    13.3183 6.648139 53.00 2790.00 2874.72
    13.3357 6.639484 53.00 2787.00 2871.56
    13.3532 6.630852 53.00 2859.00 2868.39
    13.3706 6.622242 53.00 2809.00 2865.22
    13.3881 6.613650 53.00 2777.00 2862.04
    13.4055 6.605085 53.00 2829.00 2858.85
    13.4229 6.596542 53.00 2808.00 2855.67
    13.4404 6.588022 53.00 2801.00 2852.50
    13.4578 6.579524 53.00 2837.00 2849.33
    13.4753 6.571048 53.00 2833.00 2846.18
    13.4927 6.562589 53.00 2791.00 2843.04
    13.5101 6.554157 53.00 2762.00 2839.91
    13.5276 6.545746 53.00 2835.00 2836.81
    13.5450 6.537357 54.00 2913.00 2833.72
    13.5625 6.528990 54.00 2910.00 2830.66
    13.5799 6.520640 53.00 2818.00 2827.63
    13.5974 6.512315 53.00 2852.00 2824.63
    13.6148 6.504012 54.00 2895.00 2821.67
    13.6322 6.495731 52.00 2730.00 2818.75
    13.6497 6.487471 52.00 2741.00 2815.89
    13.6671 6.479227 52.00 2734.00 2813.11
    13.6846 6.471009 52.00 2701.00 2810.41
    13.7020 6.462811 52.00 2755.00 2807.83
    13.7194 6.454636 53.00 2846.00 2805.39
    13.7369 6.446480 53.00 2775.00 2803.15
    13.7543 6.438341 52.00 2694.00 2801.16
    13.7718 6.430227 53.00 2805.00 2799.50
    13.7892 6.422133 52.00 2730.00 2798.31
    13.8067 6.414061 53.00 2774.00 2797.78
    13.8241 6.406008 52.00 2689.00 2798.14
    13.8415 6.397971 52.00 2723.00 2799.76
    13.8590 6.389959 53.00 2816.00 2803.05
    13.8764 6.381968 52.00 2709.00 2808.47
    13.8939 6.373996 53.00 2790.00 2816.09
    13.9113 6.366044 53.00 2836.00 2824.91
    13.9288 6.358112 53.00 2783.00 2832.00
    13.9462 6.350196 52.00 2722.00 2834.06
    13.9636 6.342304 52.00 2746.00 2831.01
    13.9811 6.334432 52.00 2739.00 2826.04
    13.9985 6.326580 54.00 2898.00 2822.96
    14.0160 6.318742 53.00 2815.00 2825.03
    14.0334 6.310929 54.00 2886.00 2833.86
    14.0508 6.303135 52.00 2725.00 2850.00
    14.0683 6.295361 53.00 2760.00 2868.17
    14.0857 6.287605 52.00 2750.00 2879.74
    14.1032 6.279869 53.00 2782.00 2876.61
    14.1206 6.272148 54.00 2929.00 2859.36
    14.1381 6.264450 53.00 2810.00 2834.56
    14.1555 6.256771 54.00 2918.00 2809.09
    14.1729 6.249111 53.00 2816.00 2787.59
    14.1904 6.241470 52.00 2697.00 2770.92
    14.2078 6.233844 53.00 2820.00 2757.94
    14.2253 6.226241 53.00 2793.00 2747.55
    14.2427 6.218656 51.00 2649.00 2739.03
    14.2601 6.211090 53.00 2813.00 2732.00
    14.2776 6.203542 53.00 2806.00 2726.14
    14.2950 6.196009 52.00 2751.00 2721.17
    14.3125 6.188498 53.00 2799.00 2716.86
    14.3299 6.181005 52.00 2750.00 2713.02
    14.3474 6.173532 53.00 2779.00 2709.52
    14.3648 6.166071 52.00 2662.00 2706.28
    14.3822 6.158633 52.00 2671.00 2703.23
    14.3997 6.151214 52.00 2684.00 2700.33
    14.4171 6.143812 52.00 2661.00 2697.55
    14.4346 6.136428 53.00 2775.00 2694.87
    14.4520 6.129058 52.00 2664.00 2692.26
    14.4695 6.121710 53.00 2827.00 2689.72
    14.4869 6.114379 52.00 2722.00 2687.22
    14.5043 6.107067 52.00 2689.00 2684.77
    14.5218 6.099772 51.00 2645.00 2682.36
    14.5392 6.092494 52.00 2692.00 2679.98
    14.5567 6.085230 52.00 2716.00 2677.62
    14.5741 6.077988 51.00 2610.00 2675.29
    14.5915 6.070762 51.00 2581.00 2672.97
    14.6090 6.063555 51.00 2576.00 2670.68
    14.6264 6.056359 51.00 2642.00 2668.40
    14.6439 6.049186 52.00 2702.00 2666.13
    14.6613 6.042030 50.00 2541.00 2663.87
    14.6788 6.034890 52.00 2746.00 2661.63
    14.6962 6.027768 52.00 2670.00 2659.39
    14.7136 6.020658 51.00 2639.00 2657.16
    14.7311 6.013570 52.00 2707.00 2654.94
    14.7485 6.006498 51.00 2640.00 2652.73
    14.7660 5.999443 52.00 2690.00 2650.52
    14.7834 5.992405 52.00 2672.00 2648.14
    14.8009 5.985379 51.00 2587.00 2645.95
    14.8183 5.978374 51.00 2607.00 2643.67
    14.8357 5.971385 51.00 2638.00 2641.49
    14.8532 5.964413 51.00 2626.00 2639.31
    14.8706 5.957453 51.00 2581.00 2637.14
    14.8881 5.950514 51.00 2652.00 2634.96
    14.9055 5.943591 51.00 2558.00 2632.79
    14.9229 5.936685 51.00 2628.00 2630.62
    14.9404 5.929794 51.00 2590.00 2628.04
    14.9578 5.922915 51.00 2611.00 2625.90
    14.9753 5.916057 51.00 2636.00 2623.54
    14.9927 5.909214 51.00 2567.00 2621.41
    15.0102 5.902387 51.00 2551.00 2619.26
    15.0276 5.895576 51.00 2651.00 2617.12
    15.0450 5.888778 51.00 2561.00 2614.97
    15.0625 5.881999 51.00 2628.00 2612.83
    15.0799 5.875236 50.00 2531.00 2610.68
    15.0974 5.868488 51.00 2589.00 2608.54
    15.1148 5.861756 51.00 2555.00 2606.40
    15.1323 5.855036 51.00 2562.00 2604.26
    15.1497 5.848334 50.00 2520.00 2602.13
    15.1671 5.841649 51.00 2552.00 2599.99
    15.1846 5.834979 50.00 2533.00 2597.85
    15.2020 5.828321 51.00 2575.00 2595.71
    15.2195 5.821681 51.00 2622.00 2593.57
    15.2369 5.815057 51.00 2587.00 2591.43
    15.2543 5.808448 50.00 2538.00 2589.29
    15.2718 5.801855 51.00 2577.00 2587.16
    15.2892 5.795272 51.00 2605.00 2585.02
    15.3067 5.788708 50.00 2517.00 2582.88
    15.3241 5.782159 50.00 2477.00 2581.66
    15.3416 5.775625 51.00 2559.00 2579.60
    15.3590 5.769106 50.00 2487.00 2578.00
    15.3764 5.762599 51.00 2611.00 2576.01
    15.3939 5.756109 50.00 2522.00 2574.07
    15.4113 5.749635 50.00 2544.00 2572.22
    15.4288 5.743175 50.00 2464.00 2571.97
    15.4462 5.736726 50.00 2469.00 2570.20
    15.4637 5.730295 50.00 2497.00 2569.23
    15.4811 5.723879 50.00 2462.00 2567.58
    15.4985 5.717478 49.00 2413.00 2566.09
    15.5160 5.711091 50.00 2499.00 2564.52
    15.5334 5.704714 50.00 2500.00 2562.94
    15.5509 5.698356 50.00 2525.00 2561.31
    15.5683 5.692012 50.00 2523.00 2559.67
    15.5857 5.685682 49.00 2409.00 2558.05
    15.6032 5.679362 50.00 2482.00 2556.47
    15.6206 5.673061 51.00 2551.00 2554.93
    15.6381 5.666773 50.00 2511.00 2553.45
    15.6555 5.660499 50.00 2482.00 2552.03
    15.6730 5.654240 50.00 2550.00 2550.67
    15.6904 5.647991 50.00 2474.00 2549.40
    15.7079 5.641760 50.00 2502.00 2548.22
    15.7253 5.635542 51.00 2569.00 2547.15
    15.7427 5.629338 50.00 2513.00 2546.20
    15.7602 5.623148 50.00 2494.00 2545.40
    15.7776 5.616968 51.00 2599.00 2544.78
    15.7951 5.610805 49.00 2444.00 2544.38
    15.8125 5.604656 49.00 2431.00 2544.20
    15.8299 5.598521 50.00 2525.00 2544.31
    15.8474 5.592396 50.00 2475.00 2544.74
    15.8648 5.586287 50.00 2472.00 2545.59
    15.8823 5.580192 51.00 2597.00 2546.95
    15.8997 5.574111 50.00 2515.00 2548.92
    15.9172 5.568039 50.00 2499.00 2551.65
    15.9346 5.561985 50.00 2488.00 2555.35
    15.9520 5.555943 51.00 2569.00 2560.29
    15.9695 5.549915 51.00 2579.00 2566.89
    15.9869 5.543896 50.00 2484.00 2575.72
    16.0044 5.537894 50.00 2506.00 2587.60
    16.0218 5.531905 51.00 2554.00 2603.74
    16.0392 5.525930 51.00 2587.00 2625.84
    16.0567 5.519967 52.00 2688.00 2656.35
    16.0741 5.514014 52.00 2690.00 2698.60
    16.0916 5.508077 52.00 2723.00 2756.64
    16.1090 5.502153 52.00 2689.00 2834.08
    16.1265 5.496242 52.00 2740.00 2929.96
    16.1439 5.490340 54.00 2880.00 3031.58
    16.1614 5.484455 53.00 2835.00 3115.04
    16.1788 5.478582 54.00 2898.00 3168.74
    16.1962 5.472722 54.00 2936.00 3208.58
    16.2137 5.466874 54.00 2924.00 3253.19
    16.2311 5.461037 55.00 2995.00 3304.21
    16.2486 5.455215 54.00 2915.00 3335.17
    16.2660 5.449404 54.00 2934.00 3307.32
    16.2834 5.443607 54.00 2947.00 3217.57
    16.3009 5.437822 54.00 2915.00 3092.04
    16.3183 5.432046 53.00 2848.00 2956.21
    16.3358 5.426287 52.00 2711.00 2834.56
    16.3532 5.420539 51.00 2643.00 2739.94
    16.3706 5.414804 51.00 2596.00 2671.16
    16.3881 5.409078 51.00 2644.00 2621.72
    16.4055 5.403367 50.00 2460.00 2585.59
    16.4230 5.397668 50.00 2453.00 2558.48
    16.4404 5.391981 49.00 2405.00 2537.55
    16.4579 5.386307 49.00 2445.00 2520.95
    16.4753 5.380642 49.00 2447.00 2507.46
    16.4928 5.374991 49.00 2381.00 2496.25
    16.5102 5.369353 48.00 2349.00 2486.76
    16.5276 5.363723 49.00 2444.00 2478.56
    16.5451 5.358109 49.00 2368.00 2471.38
    16.5625 5.352506 49.00 2382.00 2464.99
    16.5800 5.346915 48.00 2347.00 2459.24
    16.5974 5.341336 49.00 2375.00 2454.00
    16.6148 5.335765 49.00 2368.00 2449.18
    16.6323 5.330210 49.00 2439.00 2444.71
    16.6497 5.324665 50.00 2518.00 2440.53
    16.6672 5.319133 49.00 2385.00 2436.58
    16.6846 5.313610 49.00 2416.00 2432.84
    16.7021 5.308100 48.00 2339.00 2429.28
    16.7195 5.302603 49.00 2442.00 2425.87
    16.7369 5.297117 48.00 2285.00 2422.59
    16.7544 5.291642 49.00 2373.00 2419.43
    16.7718 5.286176 48.00 2322.00 2416.37
    16.7893 5.280724 48.00 2334.00 2413.40
    16.8067 5.275284 48.00 2336.00 2410.51
    16.8242 5.269852 48.00 2316.00 2407.69
    16.8416 5.264433 48.00 2341.00 2404.93
    16.8590 5.259027 48.00 2293.00 2402.22
    16.8765 5.253632 48.00 2291.00 2399.56
    16.8939 5.248248 49.00 2355.00 2396.94
    16.9114 5.242871 48.00 2331.00 2394.35
    16.9288 5.237510 47.00 2218.00 2391.80
    16.9463 5.232159 48.00 2285.00 2389.29
    16.9637 5.226819 49.00 2382.00 2386.79
    16.9811 5.221487 49.00 2410.00 2384.33
    16.9986 5.216169 48.00 2303.00 2381.88
    17.0160 5.210863 48.00 2317.00 2378.17
    17.0335 5.205566 48.00 2296.00 2375.82
    17.0509 5.200278 49.00 2375.00 2372.84
    17.0683 5.195004 48.00 2330.00 2370.54
    17.0858 5.189741 48.00 2316.00 2368.25
    17.1032 5.184489 48.00 2270.00 2363.77
    17.1207 5.179244 49.00 2371.00 2361.59
    17.1381 5.174012 47.00 2250.00 2359.40
    17.1556 5.168792 48.00 2287.00 2356.18
    17.1730 5.163582 48.00 2283.00 2354.04
    17.1905 5.158380 47.00 2251.00 2351.90
    17.2079 5.153191 48.00 2330.00 2349.76
    17.2253 5.148013 48.00 2303.00 2347.63
    17.2428 5.142845 49.00 2381.00 2345.49
    17.2602 5.137685 49.00 2367.00 2343.35
    17.2777 5.132538 48.00 2286.00 2341.21
    17.2951 5.127402 49.00 2377.00 2341.05
    17.3125 5.122277 49.00 2411.00 2339.08
    17.3300 5.117161 47.00 2249.00 2337.16
    17.3474 5.112053 48.00 2294.00 2336.30
    17.3649 5.106958 48.00 2288.00 2336.56
    17.3823 5.101873 47.00 2207.00 2335.00
    17.3998 5.096797 48.00 2323.00 2333.41
    17.4172 5.091732 48.00 2283.00 2332.88
    17.4346 5.086678 47.00 2219.00 2331.50
    17.4521 5.081634 48.00 2296.00 2330.28
    17.4695 5.076600 48.00 2308.00 2328.95
    17.4870 5.071574 48.00 2270.00 2327.61
    17.5044 5.066560 49.00 2365.00 2326.23
    17.5219 5.061556 48.00 2278.00 2324.84
    17.5393 5.056563 48.00 2281.00 2323.49
    17.5567 5.051577 48.00 2331.00 2322.19
    17.5742 5.046602 48.00 2289.00 2320.97
    17.5916 5.041639 47.00 2205.00 2319.83
    17.6091 5.036682 47.00 2209.00 2318.78
    17.6265 5.031738 47.00 2231.00 2317.83
    17.6439 5.026804 48.00 2269.00 2317.01
    17.6614 5.021879 47.00 2227.00 2316.34
    17.6788 5.016965 47.00 2236.00 2315.82
    17.6963 5.012057 48.00 2297.00 2315.49
    17.7137 5.007162 48.00 2324.00 2315.39
    17.7312 5.002276 47.00 2255.00 2315.57
    17.7486 4.997400 49.00 2386.00 2316.07
    17.7661 4.992531 47.00 2248.00 2316.94
    17.7835 4.987674 48.00 2316.00 2318.22
    17.8009 4.982827 48.00 2306.00 2320.00
    17.8184 4.977989 48.00 2320.00 2322.39
    17.8358 4.973158 47.00 2255.00 2325.52
    17.8533 4.968339 48.00 2349.00 2329.54
    17.8707 4.963530 49.00 2421.00 2334.65
    17.8881 4.958728 49.00 2368.00 2341.15
    17.9056 4.953937 48.00 2340.00 2349.42
    17.9230 4.949156 48.00 2328.00 2360.00
    17.9405 4.944384 48.00 2333.00 2373.68
    17.9579 4.939621 49.00 2367.00 2391.51
    17.9754 4.934865 50.00 2534.00 2415.06
    17.9928 4.930122 50.00 2523.00 2446.62
    18.0102 4.925387 51.00 2622.00 2489.51
    18.0277 4.920659 52.00 2669.00 2548.52
    18.0451 4.915942 53.00 2810.00 2630.29
    18.0626 4.911235 53.00 2785.00 2743.07
    18.0800 4.906538 54.00 2878.00 2894.09
    18.0975 4.901848 55.00 2988.00 3080.51
    18.1149 4.897166 56.00 3125.00 3274.60
    18.1323 4.892495 57.00 3236.00 3426.58
    18.1498 4.887833 58.00 3385.00 3514.08
    18.1672 4.883180 58.00 3336.00 3562.72
    18.1847 4.878534 58.00 3341.00 3582.06
    18.2021 4.873899 58.00 3422.00 3546.72
    18.2195 4.869273 58.00 3386.00 3436.82
    18.2370 4.864653 56.00 3158.00 3275.76
    18.2544 4.860044 57.00 3224.00 3096.37
    18.2719 4.855445 53.00 2862.00 2915.88
    18.2893 4.850855 53.00 2857.00 2754.97
    18.3068 4.846270 52.00 2708.00 2628.49
    18.3242 4.841697 50.00 2546.00 2535.80
    18.3417 4.837132 49.00 2400.00 2469.05
    18.3591 4.832577 49.00 2431.00 2420.40
    18.3765 4.828027 49.00 2375.00 2384.16
    18.3940 4.823489 48.00 2265.00 2356.50
    18.4114 4.818959 47.00 2220.00 2334.90
    18.4289 4.814438 47.00 2177.00 2317.66
    18.4463 4.809923 48.00 2281.00 2303.66
    18.4638 4.805419 48.00 2277.00 2292.08
    18.4812 4.800924 48.00 2263.00 2282.36
    18.4986 4.796434 47.00 2201.00 2274.09
    18.5161 4.791956 47.00 2224.00 2266.97
    18.5335 4.787486 47.00 2213.00 2260.76
    18.5510 4.783025 47.00 2225.00 2255.29
    18.5684 4.778569 47.00 2215.00 2250.43
    18.5858 4.774125 47.00 2188.00 2246.07
    18.6033 4.769688 46.00 2147.00 2242.13
    18.6207 4.765261 47.00 2252.00 2238.54
    18.6382 4.760838 47.00 2223.00 2235.26
    18.6556 4.756427 47.00 2197.00 2232.24
    18.6731 4.752024 48.00 2278.00 2229.45
    18.6905 4.747629 47.00 2240.00 2226.86
    18.7080 4.743240 47.00 2177.00 2224.44
    18.7254 4.738862 47.00 2219.00 2222.17
    18.7428 4.734492 47.00 2219.00 2220.03
    18.7603 4.730130 47.00 2174.00 2218.02
    18.7777 4.725774 47.00 2187.00 2216.10
    18.7952 4.721428 48.00 2322.00 2214.28
    18.8126 4.717091 48.00 2285.00 2212.53
    18.8300 4.712759 46.00 2127.00 2210.86
    18.8475 4.708437 47.00 2173.00 2209.25
    18.8649 4.704123 47.00 2213.00 2207.69
    18.8824 4.699818 47.00 2201.00 2206.19
    18.8998 4.695520 47.00 2211.00 2204.73
    18.9173 4.691228 46.00 2142.00 2203.31
    18.9347 4.686947 47.00 2219.00 2201.92
    18.9521 4.682673 46.00 2123.00 2200.57
    18.9696 4.678405 47.00 2191.00 2199.26
    18.9870 4.674147 47.00 2189.00 2195.34
    19.0045 4.669897 47.00 2204.00 2194.18
    19.0219 4.665655 46.00 2159.00 2193.04
    19.0394 4.661418 46.00 2118.00 2190.65
    19.0568 4.657191 47.00 2203.00 2186.93
    19.0742 4.652973 46.00 2148.00 2185.98
    19.0917 4.648761 47.00 2222.00 2185.04
    19.1091 4.644556 47.00 2236.00 2182.82
    19.1266 4.640360 47.00 2179.00 2181.93
    19.1440 4.636172 47.00 2185.00 2181.04
    19.1615 4.631989 46.00 2099.00 2180.15
    19.1789 4.627817 46.00 2158.00 2179.26
    19.1963 4.623652 47.00 2196.00 2178.37
    19.2138 4.619494 46.00 2159.00 2177.48
    19.2312 4.615342 47.00 2196.00 2176.59
    19.2487 4.611200 47.00 2190.00 2175.70
    19.2661 4.607065 47.00 2236.00 2174.81
    19.2836 4.602938 46.00 2161.00 2173.92
    19.3010 4.598815 47.00 2179.00 2173.03
    19.3184 4.594703 45.00 2045.00 2172.14
    19.3359 4.590599 47.00 2187.00 2171.25
    19.3533 4.586501 46.00 2162.00 2170.36
    19.3708 4.582409 47.00 2173.00 2169.48
    19.3882 4.578326 46.00 2106.00 2168.59
    19.4056 4.574251 47.00 2208.00 2167.70
    19.4231 4.570181 46.00 2151.00 2166.81
    19.4405 4.566120 47.00 2236.00 2165.92
    19.4580 4.562067 46.00 2147.00 2165.03
    19.4754 4.558021 47.00 2172.00 2164.15
    19.4929 4.553980 47.00 2203.00 2163.26
    19.5103 4.549949 47.00 2208.00 2162.37
    19.5278 4.545925 47.00 2209.00 2161.49
    19.5452 4.541907 46.00 2159.00 2160.60
    19.5626 4.537896 47.00 2208.00 2159.72
    19.5801 4.533893 46.00 2135.00 2158.84
    19.5975 4.529898 46.00 2134.00 2157.96
    19.6150 4.525907 46.00 2079.00 2157.08
    19.6324 4.521926 47.00 2171.00 2156.21
    19.6499 4.517952 46.00 2146.00 2155.34
    19.6673 4.513983 47.00 2193.00 2154.48
    19.6847 4.510023 46.00 2092.00 2153.63
    19.7022 4.506070 46.00 2125.00 2152.80
    19.7196 4.502124 46.00 2140.00 2151.99
    19.7371 4.498183 47.00 2183.00 2151.21
    19.7545 4.494251 45.00 2068.00 2150.46
    19.7719 4.490326 46.00 2104.00 2149.71
    19.7894 4.486409 47.00 2177.00 2148.91
    19.8068 4.482495 47.00 2186.00 2148.03
    19.8243 4.478591 46.00 2131.00 2147.08
    19.8417 4.474694 46.00 2087.00 2146.08
    19.8592 4.470801 46.00 2150.00 2145.07
    19.8766 4.466919 46.00 2135.00 2144.06
    19.8941 4.463042 47.00 2201.00 2143.06
    19.9115 4.459172 47.00 2210.00 2142.10
    19.9289 4.455307 46.00 2136.00 2141.15
    19.9464 4.451451 46.00 2122.00 2140.22
    19.9638 4.447602 46.00 2137.00 2139.30
    19.9813 4.443759 46.00 2126.00 2138.39
    19.9987 4.439921 46.00 2131.00 2137.49
    20.0161 4.436092 46.00 2132.00 2136.59
    20.0336 4.432270 46.00 2079.00 2135.69
    20.0510 4.428454 45.00 2057.00 2134.79
    20.0685 4.424643 46.00 2148.00 2133.89
    20.0859 4.420840 47.00 2209.00 2133.00
    20.1034 4.417045 47.00 2165.00 2132.10
    20.1208 4.413253 46.00 2088.00 2131.21
    20.1383 4.409471 46.00 2140.00 2130.31
    20.1557 4.405695 46.00 2116.00 2129.42
    20.1731 4.401923 47.00 2204.00 2128.53
    20.1906 4.398160 46.00 2120.00 2127.64
    20.2080 4.394404 46.00 2140.00 2126.74
    20.2255 4.390654 46.00 2145.00 2125.85
    20.2429 4.386909 46.00 2151.00 2124.96
    20.2603 4.383172 47.00 2208.00 2124.07
    20.2778 4.379441 47.00 2194.00 2123.18
    20.2952 4.375715 47.00 2205.00 2122.29
    20.3127 4.371998 46.00 2125.00 2121.40
    20.3301 4.368287 46.00 2147.00 2120.50
    20.3476 4.364582 46.00 2136.00 2119.61
    20.3650 4.360882 46.00 2097.00 2118.72
    20.3825 4.357190 46.00 2154.00 2117.83
    20.3999 4.353504 46.00 2134.00 2116.94
    20.4173 4.349823 46.00 2116.00 2116.05
    20.4348 4.346149 46.00 2118.00 2115.16
    20.4522 4.342483 46.00 2119.00 2114.27
    20.4697 4.338823 46.00 2112.00 2113.38
    20.4871 4.335166 46.00 2092.00 2112.49
    20.5046 4.331518 46.00 2110.00 2111.60
    20.5220 4.327877 46.00 2162.00 2110.71
    20.5394 4.324239 47.00 2203.00 2109.82
    20.5569 4.320610 46.00 2156.00 2108.93
    20.5743 4.316988 46.00 2119.00 2108.03
    20.5918 4.313370 46.00 2155.00 2107.14
    20.6092 4.309758 46.00 2109.00 2106.25
    20.6266 4.306153 46.00 2126.00 2105.36
    20.6441 4.302555 46.00 2134.00 2104.47
    20.6615 4.298961 46.00 2146.00 2103.58
    20.6790 4.295374 46.00 2124.00 2102.69
    20.6964 4.291794 46.00 2119.00 2101.80
    20.7139 4.288218 46.00 2138.00 2100.91
    20.7313 4.284650 47.00 2232.00 2100.02
    20.7488 4.281088 48.00 2260.00 2099.13
    20.7662 4.277532 47.00 2215.00 2098.24
    20.7836 4.273980 47.00 2203.00 2097.35
    20.8011 4.270436 46.00 2136.00 2096.46
    20.8185 4.266898 46.00 2112.00 2095.57
    20.8360 4.263364 47.00 2177.00 2094.68
    20.8534 4.259837 46.00 2125.00 2093.78
    20.8708 4.256317 47.00 2163.00 2092.89
    20.8883 4.252803 47.00 2174.00 2092.00
    20.9057 4.249292 46.00 2118.00 2091.11
    20.9232 4.245790 45.00 2070.00 2090.22
    20.9406 4.242293 45.00 2044.00 2089.33
    20.9581 4.238801 46.00 2079.00 2088.44
    20.9755 4.235316 46.00 2083.00 2087.55
    20.9930 4.231837 45.00 2056.00 2086.66
    21.0104 4.228361 47.00 2209.00 2085.77
    21.0278 4.224894 46.00 2077.00 2084.88
    21.0453 4.221432 46.00 2075.00 2083.99
    21.0627 4.217977 46.00 2081.00 2083.10
    21.0802 4.214524 47.00 2224.00 2082.21
    21.0976 4.211080 46.00 2132.00 2081.32
    21.1150 4.207641 46.00 2115.00 2080.43
    21.1325 4.204206 46.00 2162.00 2079.54
    21.1499 4.200778 46.00 2073.00 2078.65
    21.1674 4.197357 46.00 2111.00 2077.76
    21.1848 4.193941 46.00 2124.00 2076.87
    21.2023 4.190528 45.00 2021.00 2075.98
    21.2197 4.187124 45.00 1998.00 2075.09
    21.2372 4.183725 45.00 2025.00 2074.20
    21.2546 4.180329 46.00 2150.00 2073.31
    21.2720 4.176941 45.00 2032.00 2072.42
    21.2895 4.173559 45.00 2011.00 2071.53
    21.3069 4.170183 46.00 2105.00 2070.64
    21.3244 4.166810 45.00 2041.00 2069.75
    21.3418 4.163444 45.00 2007.00 2068.86
    21.3592 4.160084 46.00 2116.00 2067.97
    21.3767 4.156727 45.00 1990.00 2067.08
    21.3941 4.153378 45.00 2063.00 2066.19
    21.4116 4.150035 44.00 1976.00 2065.30
    21.4290 4.146695 45.00 2046.00 2064.41
    21.4465 4.143362 46.00 2089.00 2063.51
    21.4639 4.140035 45.00 2028.00 2062.62
    21.4814 4.136712 45.00 2061.00 2061.73
    21.4988 4.133395 44.00 1978.00 2060.84
    21.5162 4.130085 45.00 2041.00 2059.95
    21.5337 4.126777 46.00 2131.00 2059.06
    21.5511 4.123477 46.00 2127.00 2058.17
    21.5686 4.120182 46.00 2084.00 2057.28
    21.5860 4.116892 46.00 2080.00 2056.39
    21.6035 4.113606 46.00 2092.00 2055.50
    21.6209 4.110328 45.00 2009.00 2054.61
    21.6383 4.107054 45.00 2045.00 2053.72
    21.6558 4.103784 45.00 2017.00 2052.83
    21.6732 4.100522 45.00 2018.00 2051.94
    21.6907 4.097264 46.00 2089.00 2051.05
    21.7081 4.094011 46.00 2086.00 2050.16
    21.7256 4.090763 46.00 2094.00 2049.27
    21.7430 4.087521 46.00 2106.00 2048.38
    21.7604 4.084285 46.00 2095.00 2047.49
    21.7779 4.081051 45.00 2060.00 2046.60
    21.7953 4.077825 45.00 2049.00 2045.71
    21.8128 4.074605 45.00 2003.00 2044.82
    21.8302 4.071387 45.00 2057.00 2043.93
    21.8477 4.068176 46.00 2105.00 2043.04
    21.8651 4.064970 45.00 2022.00 2042.15
    21.8825 4.061769 45.00 2047.00 2041.26
    21.9000 4.058573 45.00 2056.00 2040.37
    21.9174 4.055383 45.00 2056.00 2039.48
    21.9349 4.052199 46.00 2134.00 2038.59
    21.9523 4.049017 46.00 2074.00 2037.70
    21.9698 4.045842 46.00 2072.00 2053.81
    21.9872 4.042673 45.00 2039.00 2054.31
    22.0047 4.039506 45.00 2067.00 2055.09
    22.0221 4.036346 45.00 2059.00 2064.49
    22.0395 4.033192 45.00 2046.00 2067.05
    22.0570 4.030041 45.00 2038.00 2071.03
    22.0744 4.026896 46.00 2105.00 2074.17
    22.0919 4.023757 46.00 2104.00 2111.61
    22.1093 4.020620 46.00 2094.00 2117.31
    22.1268 4.017490 47.00 2203.00 2123.27
    22.1442 4.014366 47.00 2235.00 2146.59
    22.1616 4.011245 47.00 2244.00 2155.91
    22.1791 4.008130 46.00 2130.00 2168.34
    22.1965 4.005020 47.00 2218.00 2179.30
    22.2140 4.001915 47.00 2205.00 2223.49
    22.2314 3.998814 47.00 2244.00 2237.27
    22.2488 3.995718 47.00 2195.00 2251.35
    22.2663 3.992628 48.00 2282.00 2282.48
    22.2837 3.989541 48.00 2275.00 2300.48
    22.3012 3.986461 47.00 2244.00 2322.30
    22.3186 3.983385 48.00 2273.00 2343.60
    22.3361 3.980313 48.00 2316.00 2364.73
    22.3535 3.977247 47.00 2209.00 2388.15
    22.3710 3.974185 48.00 2318.00 2412.74
    22.3884 3.971128 48.00 2257.00 2438.69
    22.4058 3.968076 48.00 2344.00 2467.32
    22.4233 3.965029 48.00 2333.00 2499.44
    22.4407 3.961985 49.00 2437.00 2535.77
    22.4582 3.958948 50.00 2491.00 2576.51
    22.4756 3.955915 49.00 2415.00 2640.60
    22.4931 3.952886 49.00 2407.00 2693.88
    22.5105 3.949863 51.00 2572.00 2754.81
    22.5279 3.946845 51.00 2590.00 2833.60
    22.5454 3.943829 52.00 2680.00 2916.73
    22.5628 3.940820 53.00 2758.00 3012.80
    22.5803 3.937816 54.00 2881.00 3124.14
    22.5977 3.934816 56.00 3171.00 3254.99
    22.6152 3.931820 58.00 3402.00 3411.87
    22.6326 3.928829 61.00 3683.00 3601.49
    22.6500 3.925844 64.00 4036.00 3833.83
    22.6675 3.922861 67.00 4468.00 4124.84
    22.6849 3.919884 70.00 4943.00 4496.43
    22.7024 3.916913 75.00 5615.00 4978.84
    22.7198 3.913944 80.00 6340.00 5616.67
    22.7373 3.910981 84.00 7126.00 6474.23
    22.7547 3.908023 90.00 8060.00 7627.08
    22.7721 3.905070 97.00 9357.00 9119.34
    22.7896 3.902119 104.00 10802.00 10855.40
    22.8070 3.899175 111.00 12370.00 12484.60
    22.8245 3.896235 118.00 13880.00 13603.10
    22.8419 3.893298 123.00 15130.00 14296.40
    22.8594 3.890367 127.00 16004.00 15053.60
    22.8768 3.887439 131.00 17066.00 16169.90
    22.8943 3.884517 136.00 18532.00 17748.90
    22.9117 3.881600 141.00 19884.00 19761.80
    22.9291 3.878685 146.00 21262.00 21642.80
    22.9466 3.875777 149.00 22065.00 22506.80
    22.9640 3.872873 151.00 22821.00 22317.80
    22.9815 3.869973 151.00 22889.00 21896.60
    22.9989 3.867076 148.00 21797.00 21689.80
    23.0163 3.864186 146.00 21252.00 21754.70
    23.0338 3.861299 146.00 21343.00 22155.30
    23.0512 3.858416 145.00 21012.00 22460.90
    23.0687 3.855538 143.00 20412.00 21827.30
    23.0861 3.852665 140.00 19499.00 20174.20
    23.1036 3.849795 134.00 17897.00 18152.80
    23.1210 3.846931 125.00 15585.00 15997.90
    23.1385 3.844070 118.00 13962.00 13681.20
    23.1559 3.841213 111.00 12283.00 11497.80
    23.1733 3.838362 103.00 10586.00 9778.18
    23.1908 3.835515 97.00 9388.00 8606.11
    23.2082 3.832670 91.00 8363.00 7922.42
    23.2257 3.829832 87.00 7503.00 7661.63
    23.2431 3.826998 87.00 7493.00 7798.24
    23.2606 3.824166 86.00 7461.00 8334.29
    23.2780 3.821341 89.00 7893.00 9227.75
    23.2954 3.818519 91.00 8262.00 10251.60
    23.3129 3.815701 93.00 8561.00 10920.40
    23.3303 3.812888 94.00 8826.00 10839.90
    23.3478 3.810079 94.00 8929.00 10181.70
    23.3652 3.807273 92.00 8458.00 9306.92
    23.3827 3.804473 88.00 7745.00 8283.43
    23.4001 3.801677 84.00 7023.00 7137.48
    23.4175 3.798883 78.00 6099.00 6060.53
    23.4350 3.796096 73.00 5312.00 5194.08
    23.4524 3.793312 68.00 4573.00 4549.94
    23.4699 3.790532 62.00 3858.00 4077.94
    23.4873 3.787756 57.00 3305.00 3728.54
    23.5048 3.784985 55.00 3044.00 3464.17
    23.5222 3.782217 52.00 2742.00 3259.54
    23.5396 3.779454 50.00 2545.00 3097.41
    23.5571 3.776696 50.00 2463.00 2966.45
    23.5745 3.773940 48.00 2303.00 2858.89
    23.5920 3.771189 48.00 2277.00 2769.23
    23.6094 3.768443 48.00 2283.00 2693.45
    23.6269 3.765700 48.00 2257.00 2628.75
    23.6443 3.762961 46.00 2154.00 2572.96
    23.6618 3.760227 47.00 2227.00 2524.32
    23.6792 3.757496 46.00 2148.00 2457.87
    23.6966 3.754770 46.00 2147.00 2421.12
    23.7141 3.752048 46.00 2146.00 2388.49
    23.7315 3.749329 47.00 2227.00 2347.58
    23.7490 3.746615 46.00 2140.00 2321.88
    23.7664 3.743905 46.00 2139.00 2298.79
    23.7839 3.741198 46.00 2132.00 2278.03
    23.8013 3.738496 47.00 2196.00 2210.22
    23.8187 3.735798 46.00 2128.00 2195.46
    23.8362 3.733103 45.00 2039.00 2182.42
    23.8536 3.730413 45.00 2059.00 2146.63
    23.8711 3.727727 45.00 2064.00 2137.64
    23.8885 3.725044 46.00 2087.00 2129.94
    23.9060 3.722365 46.00 2114.00 2123.53
    23.9234 3.719691 46.00 2102.00 2070.31
    23.9408 3.717020 46.00 2143.00 2068.37
    23.9583 3.714354 45.00 2067.00 2067.73
    23.9757 3.711691 46.00 2145.00 2044.82
    23.9932 3.709031 45.00 2056.00 2048.40
    24.0106 3.706377 46.00 2114.00 2054.07
    24.0281 3.703726 47.00 2167.00 2062.36
    24.0455 3.701078 46.00 2118.00 2074.04
    24.0630 3.698435 47.00 2183.00 2090.20
    24.0804 3.695796 48.00 2301.00 2112.39
    24.0978 3.693159 48.00 2314.00 2142.92
    24.1153 3.690527 49.00 2384.00 2185.17
    24.1327 3.687900 49.00 2433.00 2244.32
    24.1502 3.685275 50.00 2462.00 2327.93
    24.1676 3.682655 51.00 2566.00 2445.67
    24.1850 3.680039 52.00 2695.00 2580.36
    24.2025 3.677425 52.00 2748.00 2772.19
    24.2199 3.674816 54.00 2956.00 2948.91
    24.2374 3.672212 54.00 2965.00 3023.21
    24.2548 3.669610 56.00 3091.00 2993.52
    24.2723 3.667012 55.00 3061.00 2900.92
    24.2897 3.664419 54.00 2957.00 2786.37
    24.3072 3.661828 53.00 2775.00 2646.72
    24.3246 3.659242 51.00 2629.00 2491.62
    24.3420 3.656660 51.00 2640.00 2350.88
    24.3595 3.654080 49.00 2436.00 2240.94
    24.3769 3.651505 47.00 2210.00 2160.65
    24.3944 3.648934 47.00 2221.00 2102.81
    24.4118 3.646365 46.00 2162.00 2060.60
    24.4293 3.643802 45.00 2041.00 2029.15
    24.4467 3.641242 46.00 2140.00 2005.14
    24.4641 3.638684 45.00 2059.00 1986.39
    24.4816 3.636131 44.00 1943.00 1971.43
    24.4990 3.633583 45.00 2060.00 1959.27
    24.5165 3.631036 45.00 1991.00 1949.21
    24.5339 3.628494 44.00 1971.00 1940.75
    24.5514 3.625956 44.00 1975.00 1933.53
    24.5688 3.623420 45.00 2054.00 1927.30
    24.5863 3.620889 44.00 1960.00 1921.85
    24.6037 3.618363 44.00 1975.00 1917.02
    24.6211 3.615838 45.00 1995.00 1912.71
    24.6386 3.613317 45.00 2009.00 1908.81
    24.6560 3.610801 44.00 1934.00 1905.26
    24.6735 3.608287 44.00 1934.00 1901.99
    24.6909 3.605778 44.00 1929.00 1898.97
    24.7083 3.603273 44.00 1917.00 1896.18
    24.7258 3.600769 45.00 1990.00 1893.57
    24.7432 3.598271 44.00 1945.00 1891.13
    24.7607 3.595774 44.00 1931.00 1888.84
    24.7781 3.593283 44.00 1946.00 1886.68
    24.7956 3.590795 45.00 1994.00 1884.63
    24.8130 3.588311 44.00 1898.00 1882.93
    24.8305 3.585829 44.00 1924.00 1881.08
    24.8479 3.583351 44.00 1935.00 1879.32
    24.8654 3.580876 43.00 1881.00 1877.63
    24.8828 3.578406 44.00 1973.00 1876.13
    24.9002 3.575939 43.00 1874.00 1874.58
    24.9177 3.573475 43.00 1860.00 1873.08
    24.9351 3.571015 44.00 1919.00 1871.60
    24.9526 3.568558 44.00 1932.00 1870.16
    24.9700 3.566104 44.00 1905.00 1868.75
    24.9874 3.563655 44.00 1901.00 1867.36
    25.0049 3.561208 43.00 1872.00 1866.01
    25.0223 3.558764 43.00 1876.00 1864.67
    25.0398 3.556326 44.00 1925.00 1863.37
    25.0572 3.553889 44.00 1980.00 1862.09
    25.0747 3.551456 44.00 1978.00 1860.83
    25.0921 3.549027 44.00 1899.00 1859.59
    25.1096 3.546602 43.00 1841.00 1854.77
    25.1270 3.544178 44.00 1913.00 1853.72
    25.1444 3.541760 43.00 1889.00 1853.03
    25.1619 3.539343 43.00 1882.00 1850.24
    25.1793 3.536931 44.00 1944.00 1849.33
    25.1968 3.534523 43.00 1872.00 1848.44
    25.2142 3.532116 44.00 1918.00 1847.75
    25.2317 3.529714 43.00 1866.00 1846.94
    25.2491 3.527316 43.00 1866.00 1846.14
    25.2666 3.524919 44.00 1956.00 1845.35
    25.2840 3.522527 45.00 1989.00 1844.59
    25.3014 3.520138 43.00 1878.00 1843.88
    25.3189 3.517752 44.00 1903.00 1843.19
    25.3363 3.515370 43.00 1830.00 1842.54
    25.3538 3.512991 44.00 1915.00 1841.94
    25.3712 3.510615 43.00 1839.00 1841.41
    25.3887 3.508243 43.00 1863.00 1840.96
    25.4061 3.505873 43.00 1867.00 1840.61
    25.4235 3.503508 43.00 1856.00 1840.39
    25.4410 3.501146 44.00 1938.00 1840.35
    25.4584 3.498786 43.00 1814.00 1840.53
    25.4759 3.496430 43.00 1869.00 1841.00
    25.4933 3.494077 43.00 1869.00 1841.86
    25.5108 3.491727 43.00 1880.00 1843.25
    25.5282 3.489381 43.00 1877.00 1845.38
    25.5456 3.487038 43.00 1861.00 1848.53
    25.5631 3.484698 44.00 1967.00 1853.16
    25.5805 3.482362 44.00 1895.00 1859.96
    25.5980 3.480027 43.00 1863.00 1869.80
    25.6154 3.477698 43.00 1838.00 1883.40
    25.6329 3.475371 43.00 1863.00 1900.07
    25.6503 3.473048 44.00 1898.00 1915.80
    25.6677 3.470726 43.00 1866.00 1923.77
    25.6852 3.468409 43.00 1870.00 1921.17
    25.7026 3.466094 44.00 1920.00 1912.85
    25.7201 3.463783 44.00 1902.00 1903.23
    25.7375 3.461476 44.00 1922.00 1891.88
    25.7550 3.459170 44.00 1898.00 1878.60
    25.7724 3.456869 43.00 1892.00 1865.87
    25.7899 3.454571 44.00 1933.00 1855.83
    25.8073 3.452274 44.00 1917.00 1848.90
    25.8247 3.449982 43.00 1880.00 1844.66
    25.8422 3.447692 43.00 1818.00 1842.66
    25.8596 3.445407 44.00 1947.00 1842.67
    25.8771 3.443124 43.00 1835.00 1844.75
    25.8945 3.440844 43.00 1888.00 1849.24
    25.9120 3.438567 43.00 1823.00 1856.88
    25.9294 3.436293 44.00 1919.00 1868.79
    25.9468 3.434023 43.00 1854.00 1886.16
    25.9643 3.431756 44.00 1928.00 1908.96
    25.9817 3.429490 43.00 1866.00 1933.20
    25.9992 3.427229 44.00 1943.00 1949.53
    26.0166 3.424972 43.00 1881.00 1950.14
    26.0341 3.422716 43.00 1884.00 1938.94
    26.0515 3.420464 44.00 1937.00 1924.43
    26.0690 3.418215 44.00 1950.00 1908.16
    26.0864 3.415968 43.00 1827.00 1888.36
    26.1038 3.413726 43.00 1888.00 1867.30
    26.1213 3.411486 43.00 1870.00 1848.85
    26.1387 3.409248 44.00 1908.00 1834.69
    26.1562 3.407015 43.00 1885.00 1824.79
    26.1736 3.404784 42.00 1767.00 1817.72
    26.1911 3.402555 42.00 1800.00 1812.02
    26.2085 3.400331 43.00 1857.00 1807.36
    26.2260 3.398108 42.00 1770.00 1803.57
    26.2434 3.395889 43.00 1848.00 1800.43
    26.2608 3.393673 43.00 1855.00 1797.85
    26.2783 3.391459 42.00 1806.00 1795.55
    26.2957 3.389250 43.00 1828.00 1793.50
    26.3132 3.387042 43.00 1863.00 1791.67
    26.3306 3.384838 42.00 1754.00 1790.05
    26.3480 3.382637 42.00 1764.00 1788.54
    26.3655 3.380438 42.00 1788.00 1787.35
    26.3829 3.378243 43.00 1844.00 1786.09
    26.4004 3.376051 42.00 1750.00 1784.93
    26.4178 3.373860 43.00 1832.00 1783.86
    26.4353 3.371674 42.00 1785.00 1782.98
    26.4527 3.369491 43.00 1817.00 1782.08
    26.4702 3.367309 42.00 1753.00 1783.05
    26.4876 3.365132 43.00 1832.00 1782.87
    26.5050 3.362957 42.00 1775.00 1782.81
    26.5225 3.360784 42.00 1806.00 1782.90
    26.5399 3.358615 43.00 1861.00 1783.52
    26.5574 3.356448 42.00 1791.00 1783.96
    26.5748 3.354285 42.00 1784.00 1784.50
    26.5923 3.352124 42.00 1776.00 1785.07
    26.6097 3.349966 42.00 1787.00 1785.99
    26.6271 3.347811 43.00 1836.00 1787.10
    26.6446 3.345658 42.00 1801.00 1788.43
    26.6620 3.343509 43.00 1811.00 1790.07
    26.6795 3.341364 43.00 1831.00 1792.09
    26.6969 3.339219 43.00 1820.00 1794.57
    26.7144 3.337079 42.00 1750.00 1797.64
    26.7318 3.334941 43.00 1835.00 1801.49
    26.7493 3.332805 44.00 1893.00 1806.33
    26.7667 3.330673 43.00 1837.00 1812.46
    26.7841 3.328544 43.00 1846.00 1820.32
    26.8016 3.326417 43.00 1838.00 1830.49
    26.8190 3.324293 43.00 1828.00 1843.84
    26.8365 3.322171 43.00 1872.00 1861.65
    26.8539 3.320053 44.00 1946.00 1885.81
    26.8714 3.317938 44.00 1925.00 1918.58
    26.8888 3.315825 45.00 2025.00 1964.43
    26.9062 3.313715 45.00 2011.00 2025.38
    26.9237 3.311608 45.00 1982.00 2099.45
    26.9411 3.309503 46.00 2114.00 2174.70
    26.9586 3.307401 46.00 2100.00 2228.68
    26.9760 3.305301 46.00 2084.00 2240.26
    26.9935 3.303206 46.00 2088.00 2215.28
    27.0109 3.301112 45.00 2062.00 2177.78
    27.0284 3.299021 45.00 2070.00 2137.58
    27.0458 3.296933 46.00 2152.00 2090.46
    27.0632 3.294847 45.00 2057.00 2039.17
    27.0807 3.292765 47.00 2223.00 1994.77
    27.0981 3.290685 46.00 2125.00 1963.63
    27.1156 3.288607 48.00 2299.00 1944.94
    27.1330 3.286533 49.00 2354.00 1935.81
    27.1505 3.284460 48.00 2301.00 1935.44
    27.1679 3.282392 49.00 2429.00 1944.53
    27.1854 3.280325 50.00 2494.00 1962.33
    27.2028 3.278261 50.00 2451.00 1985.68
    27.2202 3.276200 51.00 2614.00 2011.94
    27.2377 3.274142 50.00 2494.00 2049.72
    27.2551 3.272085 50.00 2493.00 2098.22
    27.2726 3.270032 50.00 2509.00 2167.15
    27.2900 3.267982 49.00 2384.00 2247.58
    27.3075 3.265934 48.00 2273.00 2314.44
    27.3249 3.263889 47.00 2189.00 2329.76
    27.3424 3.261846 46.00 2135.00 2295.96
    27.3598 3.259806 45.00 2070.00 2245.42
    27.3772 3.257769 45.00 2039.00 2194.88
    27.3947 3.255733 44.00 1980.00 2136.19
    27.4121 3.253702 44.00 1949.00 2066.72
    27.4296 3.251672 43.00 1851.00 1999.14
    27.4470 3.249645 44.00 1920.00 1943.98
    27.4645 3.247621 42.00 1793.00 1902.86
    27.4819 3.245599 43.00 1813.00 1873.12
    27.4993 3.243580 42.00 1800.00 1851.58
    27.5168 3.241564 42.00 1797.00 1835.80
    27.5342 3.239549 42.00 1772.00 1824.08
    27.5517 3.237538 42.00 1739.00 1818.31
    27.5691 3.235528 42.00 1803.00 1811.99
    27.5866 3.233523 42.00 1776.00 1807.41
    27.6040 3.231519 42.00 1748.00 1804.29
    27.6215 3.229517 42.00 1804.00 1803.92
    27.6389 3.227519 42.00 1779.00 1803.06
    27.6563 3.225523 42.00 1780.00 1802.97
    27.6738 3.223529 42.00 1783.00 1803.80
    27.6912 3.221539 42.00 1768.00 1805.67
    27.7087 3.219550 41.00 1692.00 1808.50
    27.7261 3.217564 43.00 1825.00 1812.03
    27.7435 3.215581 42.00 1770.00 1819.27
    27.7610 3.213600 42.00 1788.00 1825.00
    27.7784 3.211622 42.00 1785.00 1832.12
    27.7959 3.209645 43.00 1808.00 1840.80
    27.8133 3.207672 43.00 1807.00 1852.61
    27.8308 3.205702 42.00 1804.00 1864.67
    27.8482 3.203733 42.00 1799.00 1879.69
    27.8657 3.201767 42.00 1780.00 1898.94
    27.8831 3.199803 44.00 1899.00 1922.87
    27.9006 3.197843 44.00 1931.00 1952.61
    27.9180 3.195885 45.00 2012.00 1990.56
    27.9354 3.193928 46.00 2136.00 2039.76
    27.9529 3.191975 46.00 2123.00 2104.03
    27.9703 3.190023 47.00 2209.00 2189.68
    27.9878 3.188075 48.00 2321.00 2306.50
    28.0052 3.186129 50.00 2530.00 2469.21
    28.0227 3.184185 51.00 2567.00 2695.49
    28.0401 3.182244 53.00 2858.00 2995.87
    28.0575 3.180306 55.00 3042.00 3345.76
    28.0750 3.178369 57.00 3263.00 3649.11
    28.0924 3.176435 59.00 3498.00 3772.64
    28.1099 3.174503 59.00 3455.00 3697.05
    28.1273 3.172575 58.00 3391.00 3541.72
    28.1448 3.170648 57.00 3293.00 3386.07
    28.1622 3.168723 56.00 3081.00 3205.63
    28.1796 3.166802 55.00 3030.00 2977.57
    28.1971 3.164882 53.00 2814.00 2741.50
    28.2145 3.162965 51.00 2632.00 2548.94
    28.2320 3.161050 50.00 2476.00 2412.58
    28.2494 3.159138 50.00 2463.00 2326.51
    28.2669 3.157228 48.00 2290.00 2280.53
    28.2843 3.155320 49.00 2370.00 2270.42
    28.3018 3.153415 48.00 2274.00 2294.18
    28.3192 3.151513 48.00 2345.00 2355.66
    28.3367 3.149612 49.00 2353.00 2462.27
    28.3541 3.147715 49.00 2411.00 2618.69
    28.3715 3.145819 51.00 2643.00 2810.45
    28.3890 3.143925 51.00 2631.00 2982.56
    28.4064 3.142034 54.00 2891.00 3057.29
    28.4239 3.140146 54.00 2881.00 3020.60
    28.4413 3.138260 54.00 2970.00 2942.08
    28.4588 3.136375 54.00 2914.00 2872.22
    28.4762 3.134494 54.00 2871.00 2801.46
    28.4936 3.132615 52.00 2755.00 2715.76
    28.5111 3.130738 53.00 2825.00 2644.11
    28.5285 3.128863 52.00 2712.00 2624.36
    28.5460 3.126991 52.00 2741.00 2674.64
    28.5634 3.125121 52.00 2688.00 2788.38
    28.5809 3.123254 53.00 2769.00 2921.42
    28.5983 3.121387 53.00 2855.00 2994.69
    28.6157 3.119525 53.00 2797.00 2957.54
    28.6332 3.117663 52.00 2724.00 2852.91
    28.6506 3.115805 52.00 2732.00 2743.16
    28.6681 3.113950 51.00 2637.00 2634.81
    28.6855 3.112095 50.00 2480.00 2502.95
    28.7030 3.110244 49.00 2405.00 2353.68
    28.7204 3.108394 47.00 2205.00 2215.28
    28.7379 3.106547 45.00 2026.00 2104.93
    28.7553 3.104702 45.00 2012.00 2022.62
    28.7728 3.102859 44.00 1949.00 1962.08
    28.7902 3.101019 44.00 1925.00 1917.04
    28.8076 3.099181 43.00 1836.00 1882.87
    28.8251 3.097345 42.00 1730.00 1856.38
    28.8425 3.095512 42.00 1781.00 1835.44
    28.8600 3.093680 41.00 1699.00 1818.60
    28.8774 3.091851 41.00 1703.00 1804.88
    28.8949 3.090024 41.00 1688.00 1793.56
    28.9123 3.088200 41.00 1706.00 1784.15
    28.9297 3.086377 42.00 1743.00 1776.29
    28.9472 3.084557 41.00 1687.00 1769.73
    28.9646 3.082739 41.00 1688.00 1757.52
    28.9821 3.080923 41.00 1706.00 1753.23
    28.9995 3.079110 42.00 1758.00 1749.71
    29.0170 3.077299 41.00 1691.00 1746.92
    29.0344 3.075489 42.00 1731.00 1741.52
    29.0518 3.073682 41.00 1656.00 1740.24
    29.0693 3.071877 41.00 1644.00 1739.68
    29.0867 3.070075 40.00 1629.00 1739.90
    29.1042 3.068274 41.00 1698.00 1741.01
    29.1216 3.066476 42.00 1730.00 1743.10
    29.1391 3.064680 41.00 1721.00 1746.34
    29.1565 3.062886 42.00 1726.00 1751.03
    29.1740 3.061095 43.00 1815.00 1757.59
    29.1914 3.059306 42.00 1754.00 1766.55
    29.2089 3.057518 42.00 1767.00 1778.71
    29.2263 3.055733 43.00 1832.00 1795.34
    29.2437 3.053949 44.00 1903.00 1818.46
    29.2612 3.052169 43.00 1832.00 1850.95
    29.2786 3.050389 43.00 1818.00 1892.24
    29.2961 3.048613 44.00 1933.00 1951.94
    29.3135 3.046839 45.00 2015.00 2020.22
    29.3310 3.045066 46.00 2100.00 2078.11
    29.3484 3.043296 46.00 2152.00 2101.42
    29.3659 3.041528 47.00 2197.00 2096.38
    29.3833 3.039762 47.00 2192.00 2086.14
    29.4007 3.037999 47.00 2233.00 2085.86
    29.4182 3.036236 46.00 2097.00 2092.68
    29.4356 3.034477 47.00 2225.00 2103.54
    29.4531 3.032719 47.00 2183.00 2122.03
    29.4705 3.030964 47.00 2221.00 2137.16
    29.4880 3.029210 47.00 2184.00 2134.47
    29.5054 3.027459 46.00 2102.00 2100.77
    29.5228 3.025711 46.00 2100.00 2054.82
    29.5403 3.023963 46.00 2073.00 2011.88
    29.5577 3.022218 44.00 1973.00 1972.53
    29.5752 3.020475 45.00 1997.00 1925.94
    29.5926 3.018735 43.00 1840.00 1874.57
    29.6101 3.016996 43.00 1865.00 1828.18
    29.6275 3.015259 42.00 1786.00 1791.51
    29.6450 3.013525 42.00 1775.00 1764.21
    29.6624 3.011792 42.00 1727.00 1744.15
    29.6798 3.010062 42.00 1748.00 1728.86
    29.6973 3.008334 42.00 1780.00 1717.13
    29.7147 3.006607 41.00 1642.00 1707.94
    29.7322 3.004883 40.00 1581.00 1700.70
    29.7496 3.003160 41.00 1709.00 1694.66
    29.7671 3.001441 41.00 1704.00 1689.62
    29.7845 2.999722 41.00 1684.00 1685.35
    29.8020 2.998006 41.00 1652.00 1681.69
    29.8194 2.996293 40.00 1582.00 1678.74
    29.8368 2.994580 41.00 1714.00 1675.98
    29.8543 2.992870 41.00 1685.00 1673.54
    29.8717 2.991162 41.00 1720.00 1671.37
    29.8892 2.989456 40.00 1602.00 1669.53
    29.9066 2.987752 41.00 1716.00 1667.79
    29.9241 2.986050 40.00 1612.00 1666.20
    29.9415 2.984350 39.00 1550.00 1664.75
    29.9590 2.982652 40.00 1601.00 1663.45
    29.9764 2.980956 40.00 1627.00 1662.26
    29.9938 2.979262 40.00 1614.00 1661.43
    30.0113 2.977570 41.00 1663.00 1660.48
    30.0287 2.975881 41.00 1677.00 1659.65
    30.0462 2.974192 41.00 1689.00 1658.94
    30.0636 2.972507 41.00 1665.00 1658.34
    30.0811 2.970823 40.00 1627.00 1657.98
    30.0985 2.969141 40.00 1626.00 1657.60
    30.1159 2.967460 41.00 1709.00 1657.34
    30.1334 2.965782 40.00 1581.00 1657.22
    30.1508 2.964106 41.00 1716.00 1657.26
    30.1683 2.962431 41.00 1646.00 1657.45
    30.1857 2.960759 40.00 1612.00 1657.84
    30.2032 2.959089 40.00 1639.00 1658.49
    30.2206 2.957421 40.00 1604.00 1658.22
    30.2381 2.955755 40.00 1621.00 1659.64
    30.2555 2.954090 41.00 1672.00 1661.56
    30.2729 2.952428 41.00 1674.00 1664.15
    30.2904 2.950767 40.00 1606.00 1667.00
    30.3078 2.949109 41.00 1663.00 1671.69
    30.3253 2.947451 41.00 1663.00 1678.07
    30.3427 2.945797 42.00 1737.00 1686.92
    30.3602 2.944144 41.00 1642.00 1697.96
    30.3776 2.942493 42.00 1770.00 1714.85
    30.3951 2.940845 42.00 1759.00 1736.26
    30.4125 2.939197 42.00 1752.00 1759.26
    30.4299 2.937552 43.00 1832.00 1776.78
    30.4474 2.935908 43.00 1868.00 1786.13
    30.4648 2.934267 43.00 1814.00 1791.67
    30.4823 2.932628 43.00 1869.00 1800.76
    30.4997 2.930990 42.00 1803.00 1812.94
    30.5172 2.929355 44.00 1918.00 1819.43
    30.5346 2.927721 43.00 1846.00 1812.72
    30.5520 2.926089 44.00 1893.00 1796.45
    30.5695 2.924459 43.00 1868.00 1780.62
    30.5869 2.922831 42.00 1803.00 1770.19
    30.6044 2.921205 42.00 1771.00 1763.60
    30.6218 2.919580 43.00 1837.00 1758.55
    30.6393 2.917958 43.00 1859.00 1755.96
    30.6567 2.916337 42.00 1805.00 1755.67
    30.6742 2.914719 42.00 1793.00 1753.43
    30.6916 2.913102 42.00 1731.00 1745.80
    30.7090 2.911487 43.00 1836.00 1735.63
    30.7265 2.909874 42.00 1754.00 1727.52
    30.7439 2.908262 41.00 1703.00 1722.15
    30.7614 2.906653 40.00 1640.00 1717.59
    30.7788 2.905045 42.00 1739.00 1713.81
    30.7963 2.903439 41.00 1643.00 1713.47
    30.8137 2.901836 41.00 1696.00 1718.64
    30.8312 2.900233 42.00 1797.00 1728.29
    30.8486 2.898633 42.00 1791.00 1737.16
    30.8661 2.897034 41.00 1685.00 1738.13
    30.8835 2.895438 41.00 1696.00 1730.02
    30.9009 2.893843 42.00 1773.00 1718.88
    30.9184 2.892251 42.00 1726.00 1709.17
    30.9358 2.890660 42.00 1725.00 1699.77
    30.9533 2.889070 41.00 1656.00 1688.02
    30.9707 2.887483 42.00 1746.00 1674.57
    30.9882 2.885897 41.00 1702.00 1662.05
    31.0056 2.884313 41.00 1655.00 1651.92
    31.0231 2.882730 40.00 1601.00 1644.19
    31.0405 2.881151 40.00 1569.00 1638.34
    31.0579 2.879573 41.00 1669.00 1633.84
    31.0754 2.877995 40.00 1579.00 1630.28
    31.0928 2.876421 40.00 1605.00 1627.41
    31.1103 2.874847 41.00 1645.00 1625.02
    31.1277 2.873276 40.00 1618.00 1623.00
    31.1452 2.871706 40.00 1610.00 1621.25
    31.1626 2.870139 40.00 1605.00 1619.72
    31.1800 2.868574 41.00 1660.00 1618.34
    31.1975 2.867009 40.00 1589.00 1617.10
    31.2149 2.865447 40.00 1634.00 1615.97
    31.2324 2.863885 40.00 1614.00 1614.91
    31.2498 2.862327 40.00 1592.00 1613.94
    31.2673 2.860770 40.00 1612.00 1613.01
    31.2847 2.859215 40.00 1638.00 1612.14
    31.3022 2.857661 39.00 1545.00 1611.31
    31.3196 2.856109 39.00 1497.00 1610.15
    31.3370 2.854559 40.00 1572.00 1609.40
    31.3545 2.853010 40.00 1610.00 1608.68
    31.3719 2.851464 40.00 1613.00 1607.98
    31.3894 2.849919 40.00 1570.00 1607.12
    31.4068 2.848376 39.00 1546.00 1606.09
    31.4243 2.846835 40.00 1629.00 1605.47
    31.4417 2.845295 41.00 1673.00 1604.86
    31.4592 2.843757 40.00 1631.00 1604.27
    31.4766 2.842221 41.00 1645.00 1603.50
    31.4940 2.840686 41.00 1670.00 1602.93
    31.5115 2.839153 40.00 1611.00 1602.37
    31.5289 2.837622 41.00 1692.00 1601.82
    31.5464 2.836093 40.00 1638.00 1601.27
    31.5638 2.834565 40.00 1639.00 1600.46
    31.5813 2.833039 40.00 1622.00 1599.93
    31.5987 2.831515 41.00 1673.00 1599.41
    31.6162 2.829992 41.00 1677.00 1598.89
    31.6336 2.828472 40.00 1575.00 1598.24
    31.6510 2.826953 40.00 1602.00 1597.73
    31.6685 2.825435 40.00 1611.00 1597.22
    31.6859 2.823920 39.00 1554.00 1596.72
    31.7034 2.822406 41.00 1650.00 1596.22
    31.7208 2.820894 40.00 1591.00 1595.72
    31.7383 2.819383 41.00 1675.00 1594.87
    31.7557 2.817874 40.00 1624.00 1594.39
    31.7732 2.816366 41.00 1692.00 1593.90
    31.7906 2.814861 41.00 1643.00 1605.49
    31.8080 2.813357 41.00 1653.00 1606.07
    31.8255 2.811855 41.00 1644.00 1606.73
    31.8429 2.810354 41.00 1655.00 1608.02
    31.8604 2.808855 41.00 1657.00 1609.84
    31.8778 2.807358 40.00 1583.00 1617.21
    31.8953 2.805862 41.00 1693.00 1618.49
    31.9127 2.804368 41.00 1707.00 1619.79
    31.9301 2.802876 40.00 1595.00 1621.33
    31.9476 2.801386 41.00 1646.00 1623.15
    31.9650 2.799897 41.00 1668.00 1624.92
    31.9825 2.798409 41.00 1659.00 1645.88
    31.9999 2.796924 41.00 1647.00 1649.22
    32.0174 2.795439 41.00 1703.00 1653.11
    32.0348 2.793957 42.00 1737.00 1657.88
    32.0523 2.792476 40.00 1628.00 1663.71
    32.0697 2.790997 41.00 1652.00 1678.68
    32.0872 2.789520 41.00 1690.00 1684.14
    32.1046 2.788044 41.00 1647.00 1689.92
    32.1220 2.786570 42.00 1737.00 1696.41
    32.1395 2.785097 40.00 1591.00 1703.75
    32.1569 2.783626 41.00 1680.00 1711.46
    32.1744 2.782156 41.00 1683.00 1719.37
    32.1918 2.780689 41.00 1656.00 1728.02
    32.2093 2.779223 41.00 1676.00 1737.69
    32.2267 2.777758 41.00 1668.00 1748.61
    32.2442 2.776294 41.00 1705.00 1761.17
    32.2616 2.774833 41.00 1662.00 1775.77
    32.2790 2.773374 40.00 1623.00 1792.12
    32.2965 2.771915 41.00 1718.00 1810.00
    32.3139 2.770459 41.00 1700.00 1829.99
    32.3314 2.769004 41.00 1679.00 1852.81
    32.3488 2.767551 41.00 1711.00 1879.31
    32.3663 2.766099 42.00 1767.00 1909.91
    32.3837 2.764649 43.00 1870.00 1945.37
    32.4011 2.763201 43.00 1819.00 1987.04
    32.4186 2.761753 43.00 1877.00 2036.68
    32.4361 2.760307 45.00 2030.00 2096.72
    32.4535 2.758864 47.00 2172.00 2170.12
    32.4709 2.757422 47.00 2211.00 2259.69
    32.4884 2.755980 50.00 2476.00 2369.02
    32.5058 2.754541 52.00 2666.00 2504.96
    32.5233 2.753104 54.00 2967.00 2677.93
    32.5407 2.751668 56.00 3138.00 2904.20
    32.5582 2.750233 59.00 3440.00 3208.02
    32.5756 2.748801 62.00 3812.00 3623.82
    32.5930 2.747370 65.00 4259.00 4192.21
    32.6105 2.745939 72.00 5134.00 4933.43
    32.6279 2.744512 77.00 5954.00 5781.02
    32.6454 2.743084 82.00 6730.00 6504.26
    32.6628 2.741659 84.00 7088.00 6814.67
    32.6803 2.740235 86.00 7357.00 6709.15
    32.6977 2.738814 87.00 7547.00 6496.21
    32.7152 2.737393 85.00 7231.00 6404.59
    32.7326 2.735974 86.00 7369.00 6416.47
    32.7500 2.734556 86.00 7379.00 6424.29
    32.7675 2.733140 88.00 7689.00 6474.01
    32.7849 2.731726 88.00 7773.00 6745.16
    32.8024 2.730313 89.00 7948.00 7368.28
    32.8198 2.728902 93.00 8670.00 8293.34
    32.8373 2.727492 99.00 9728.00 9186.84
    32.8547 2.726084 99.00 9879.00 9532.10
    32.8722 2.724677 99.00 9866.00 9146.73
    32.8896 2.723272 98.00 9646.00 8433.28
    32.9071 2.721868 94.00 8806.00 7815.19
    32.9245 2.720465 90.00 8149.00 7312.99
    32.9419 2.719065 86.00 7399.00 6695.75
    32.9594 2.717665 83.00 6831.00 5875.10
    32.9768 2.716267 76.00 5840.00 5006.64
    32.9943 2.714871 69.00 4804.00 4259.37
    33.0117 2.713477 62.00 3875.00 3683.59
    33.0292 2.712084 57.00 3234.00 3257.58
    33.0466 2.710692 54.00 2899.00 2945.14
    33.0640 2.709301 50.00 2502.00 2709.94
    33.0815 2.707913 47.00 2211.00 2530.52
    33.0989 2.706525 45.00 2067.00 2391.00
    33.1164 2.705140 44.00 1900.00 2280.63
    33.1338 2.703755 42.00 1779.00 2192.62
    33.1513 2.702372 43.00 1828.00 2120.32
    33.1687 2.700990 42.00 1731.00 2060.56
    33.1862 2.699611 42.00 1727.00 2010.73
    33.2036 2.698232 41.00 1642.00 1968.95
    33.2211 2.696856 41.00 1663.00 1933.68
    33.2385 2.695480 41.00 1687.00 1903.69
    33.2559 2.694106 41.00 1692.00 1878.00
    33.2734 2.692734 41.00 1667.00 1855.98
    33.2908 2.691362 42.00 1728.00 1837.19
    33.3083 2.689993 40.00 1582.00 1821.38
    33.3257 2.688624 40.00 1569.00 1808.35
    33.3432 2.687258 41.00 1678.00 1797.97
    33.3606 2.685893 40.00 1613.00 1790.14
    33.3781 2.684529 42.00 1742.00 1784.91
    33.3955 2.683166 40.00 1634.00 1782.48
    33.4129 2.681805 41.00 1663.00 1783.09
    33.4304 2.680445 41.00 1717.00 1787.32
    33.4478 2.679088 42.00 1782.00 1795.82
    33.4653 2.677731 42.00 1790.00 1809.51
    33.4827 2.676376 43.00 1836.00 1830.00
    33.5002 2.675022 43.00 1807.00 1860.03
    33.5176 2.673670 43.00 1856.00 1903.97
    33.5350 2.672319 44.00 1956.00 1951.33
    33.5525 2.670969 45.00 2049.00 2040.63
    33.5699 2.669621 47.00 2200.00 2154.48
    33.5874 2.668274 48.00 2292.00 2273.92
    33.6048 2.666929 47.00 2235.00 2355.24
    33.6223 2.665585 49.00 2412.00 2355.10
    33.6397 2.664243 48.00 2325.00 2309.89
    33.6572 2.662902 48.00 2339.00 2261.12
    33.6746 2.661563 49.00 2369.00 2230.56
    33.6921 2.660224 48.00 2291.00 2204.05
    33.7095 2.658888 48.00 2265.00 2163.04
    33.7269 2.657552 47.00 2172.00 2114.29
    33.7444 2.656218 47.00 2163.00 2054.62
    33.7618 2.654885 46.00 2118.00 2051.83
    33.7793 2.653554 46.00 2075.00 2085.76
    33.7967 2.652225 47.00 2208.00 2155.49
    33.8142 2.650896 48.00 2287.00 2235.01
    33.8316 2.649569 50.00 2452.00 2319.37
    33.8491 2.648244 50.00 2495.00 2365.81
    33.8665 2.646920 50.00 2496.00 2385.52
    33.8839 2.645597 51.00 2638.00 2415.62
    33.9014 2.644275 51.00 2558.00 2463.03
    33.9188 2.642955 50.00 2550.00 2486.05
    33.9363 2.641637 51.00 2562.00 2438.98
    33.9537 2.640320 51.00 2573.00 2335.14
    33.9712 2.639004 48.00 2345.00 2226.21
    33.9886 2.637688 47.00 2225.00 2139.91
    34.0061 2.636376 46.00 2126.00 2067.43
    34.0235 2.635063 45.00 2062.00 1990.46
    34.0410 2.633753 45.00 2025.00 1908.14
    34.0584 2.632444 44.00 1930.00 1832.50
    34.0758 2.631137 43.00 1808.00 1771.23
    34.0933 2.629831 41.00 1712.00 1724.52
    34.1107 2.628525 41.00 1673.00 1689.40
    34.1282 2.627222 41.00 1669.00 1662.75
    34.1456 2.625919 40.00 1631.00 1642.15
    34.1631 2.624619 40.00 1633.00 1625.92
    34.1805 2.623318 39.00 1542.00 1612.87
    34.1979 2.622021 40.00 1617.00 1602.20
    34.2154 2.620723 40.00 1593.00 1593.33
    34.2328 2.619428 39.00 1508.00 1585.85
    34.2503 2.618134 39.00 1555.00 1579.44
    34.2677 2.616841 38.00 1459.00 1573.89
    34.2852 2.615549 39.00 1490.00 1569.04
    34.3026 2.614259 39.00 1543.00 1564.75
    34.3201 2.612971 39.00 1536.00 1560.95
    34.3375 2.611683 39.00 1499.00 1557.53
    34.3550 2.610396 38.00 1451.00 1554.44
    34.3724 2.609112 39.00 1526.00 1551.64
    34.3898 2.607829 40.00 1572.00 1549.08
    34.4073 2.606546 40.00 1580.00 1546.74
    34.4247 2.605264 39.00 1508.00 1544.60
    34.4422 2.603985 39.00 1547.00 1542.63
    34.4596 2.602707 40.00 1577.00 1540.80
    34.4771 2.601430 39.00 1547.00 1539.11
    34.4945 2.600155 39.00 1498.00 1535.01
    34.5120 2.598880 39.00 1527.00 1533.62
    34.5294 2.597607 39.00 1545.00 1532.32
    34.5468 2.596335 40.00 1565.00 1531.09
    34.5643 2.595065 39.00 1506.00 1529.93
    34.5817 2.593796 39.00 1553.00 1527.60
    34.5992 2.592528 39.00 1532.00 1526.59
    34.6166 2.591261 39.00 1521.00 1525.63
    34.6341 2.589996 39.00 1526.00 1524.86
    34.6515 2.588732 39.00 1499.00 1523.98
    34.6690 2.587470 39.00 1509.00 1523.14
    34.6864 2.586208 39.00 1504.00 1522.32
    34.7038 2.584948 39.00 1556.00 1521.54
    34.7213 2.583690 40.00 1585.00 1518.88
    34.7387 2.582432 39.00 1544.00 1518.21
    34.7562 2.581175 39.00 1502.00 1517.67
    34.7736 2.579921 39.00 1493.00 1517.15
    34.7911 2.578668 38.00 1461.00 1516.64
    34.8085 2.577415 39.00 1530.00 1513.26
    34.8260 2.576163 39.00 1529.00 1512.88
    34.8434 2.574914 38.00 1482.00 1512.90
    34.8609 2.573665 39.00 1505.00 1512.56
    34.8783 2.572418 39.00 1546.00 1512.23
    34.8957 2.571172 39.00 1536.00 1510.98
    34.9132 2.569927 39.00 1524.00 1510.73
    34.9306 2.568684 38.00 1451.00 1510.49
    34.9481 2.567442 40.00 1589.00 1511.17
    34.9655 2.566201 40.00 1621.00 1510.99
    34.9830 2.564960 39.00 1539.00 1510.85
    35.0004 2.563722 38.00 1479.00 1510.75
    35.0179 2.562485 40.00 1576.00 1510.96
    35.0353 2.561249 38.00 1476.00 1510.86
    35.0527 2.560014 39.00 1497.00 1510.75
    35.0702 2.558781 38.00 1468.00 1510.68
    35.0876 2.557549 38.00 1455.00 1510.64
    35.1051 2.556318 39.00 1557.00 1510.63
    35.1225 2.555089 39.00 1495.00 1510.64
    35.1400 2.553860 38.00 1473.00 1510.67
    35.1574 2.552632 39.00 1506.00 1510.75
    35.1749 2.551407 39.00 1555.00 1510.86
    35.1923 2.550181 38.00 1431.00 1511.04
    35.2098 2.548959 39.00 1527.00 1511.29
    35.2272 2.547736 39.00 1556.00 1511.62
    35.2446 2.546515 38.00 1481.00 1512.05
    35.2621 2.545295 39.00 1547.00 1512.60
    35.2795 2.544077 40.00 1579.00 1513.29
    35.2970 2.542860 39.00 1497.00 1514.18
    35.3144 2.541643 38.00 1473.00 1515.36
    35.3319 2.540428 39.00 1548.00 1516.80
    35.3493 2.539214 39.00 1549.00 1518.62
    35.3668 2.538002 38.00 1477.00 1520.91
    35.3842 2.536791 39.00 1540.00 1523.90
    35.4016 2.535580 39.00 1518.00 1527.89
    35.4191 2.534372 39.00 1513.00 1533.31
    35.4365 2.533164 39.00 1554.00 1540.69
    35.4540 2.531958 39.00 1554.00 1550.30
    35.4714 2.530753 40.00 1619.00 1561.95
    35.4889 2.529548 41.00 1684.00 1573.51
    35.5063 2.528345 40.00 1640.00 1581.12
    35.5238 2.527144 41.00 1691.00 1582.93
    35.5412 2.525944 41.00 1678.00 1581.99
    35.5587 2.524744 41.00 1706.00 1582.40
    35.5761 2.523546 41.00 1722.00 1585.67
    35.5935 2.522350 42.00 1788.00 1590.50
    35.6110 2.521153 42.00 1754.00 1595.54
    35.6284 2.519959 42.00 1731.00 1601.99
    35.6459 2.518766 42.00 1740.00 1613.04
    35.6633 2.517574 42.00 1764.00 1631.60
    35.6808 2.516383 43.00 1822.00 1659.38
    35.6982 2.515193 41.00 1656.00 1695.36
    35.7156 2.514005 40.00 1635.00 1733.73
    35.7331 2.512818 40.00 1571.00 1766.20
    35.7505 2.511631 40.00 1629.00 1792.14
    35.7680 2.510447 41.00 1652.00 1816.85
    35.7854 2.509263 39.00 1520.00 1838.69
    35.8029 2.508080 39.00 1539.00 1843.11
    35.8203 2.506899 39.00 1507.00 1822.36
    35.8378 2.505718 39.00 1552.00 1786.76
    35.8552 2.504539 39.00 1483.00 1752.62
    35.8727 2.503361 39.00 1517.00 1724.97
    35.8901 2.502185 39.00 1542.00 1698.66
    35.9076 2.501009 40.00 1564.00 1667.96
    35.9250 2.499834 40.00 1580.00 1635.16
    35.9424 2.498661 40.00 1607.00 1605.82
    35.9599 2.497489 39.00 1507.00 1583.49
    35.9773 2.496318 41.00 1668.00 1566.49
    35.9948 2.495149 40.00 1640.00 1553.89
    36.0122 2.493980 41.00 1689.00 1545.00
    36.0297 2.492812 42.00 1773.00 1538.22
    36.0471 2.491646 42.00 1734.00 1533.06
    36.0645 2.490481 42.00 1755.00 1529.11
    36.0820 2.489316 42.00 1725.00 1526.26
    36.0994 2.488153 42.00 1774.00 1524.51
    36.1169 2.486992 42.00 1766.00 1524.01
    36.1343 2.485831 42.00 1740.00 1524.46
    36.1518 2.484672 41.00 1657.00 1526.01
    36.1692 2.483513 41.00 1666.00 1528.46
    36.1867 2.482356 40.00 1590.00 1531.07
    36.2041 2.481200 41.00 1645.00 1532.82
    36.2216 2.480045 40.00 1580.00 1533.69
    36.2390 2.478891 39.00 1484.00 1535.04
    36.2565 2.477738 40.00 1579.00 1538.25
    36.2739 2.476587 39.00 1512.00 1543.61
    36.2913 2.475436 39.00 1505.00 1549.87
    36.3088 2.474287 40.00 1602.00 1554.94
    36.3262 2.473139 39.00 1560.00 1555.51
    36.3437 2.471992 39.00 1554.00 1552.48
    36.3611 2.470846 40.00 1561.00 1548.92
    36.3786 2.469702 40.00 1577.00 1547.13
    36.3960 2.468557 39.00 1545.00 1547.15
    36.4135 2.467414 39.00 1505.00 1547.68
    36.4309 2.466273 39.00 1530.00 1547.93
    36.4483 2.465133 40.00 1583.00 1548.76
    36.4658 2.463994 39.00 1545.00 1551.65
    36.4832 2.462856 39.00 1555.00 1557.60
    36.5007 2.461719 40.00 1564.00 1567.57
    36.5181 2.460582 41.00 1652.00 1582.13
    36.5356 2.459448 41.00 1643.00 1602.02
    36.5530 2.458314 40.00 1637.00 1628.12
    36.5705 2.457181 41.00 1644.00 1662.27
    36.5879 2.456050 40.00 1624.00 1694.12
    36.6054 2.454919 41.00 1709.00 1715.00
    36.6228 2.453790 41.00 1691.00 1719.28
    36.6402 2.452662 41.00 1690.00 1717.19
    36.6577 2.451535 41.00 1716.00 1721.28
    36.6751 2.450409 41.00 1683.00 1741.86
    36.6926 2.449283 41.00 1704.00 1767.98
    36.7100 2.448160 41.00 1721.00 1799.77
    36.7275 2.447037 42.00 1742.00 1828.16
    36.7449 2.445915 42.00 1730.00 1845.42
    36.7624 2.444795 42.00 1739.00 1843.19
    36.7798 2.443676 43.00 1821.00 1822.53
    36.7972 2.442557 42.00 1769.00 1797.83
    36.8147 2.441440 42.00 1760.00 1781.23
    36.8321 2.440323 42.00 1740.00 1774.30
    36.8496 2.439208 41.00 1675.00 1770.57
    36.8670 2.438093 41.00 1657.00 1763.27
    36.8845 2.436981 40.00 1623.00 1748.74
    36.9019 2.435869 40.00 1580.00 1725.68
    36.9194 2.434758 41.00 1662.00 1697.11
    36.9368 2.433648 41.00 1649.00 1670.60
    36.9543 2.432539 40.00 1595.00 1651.48
    36.9717 2.431432 40.00 1596.00 1639.31
    36.9891 2.430325 39.00 1533.00 1629.76
    37.0066 2.429219 39.00 1494.00 1619.31
    37.0240 2.428114 39.00 1511.00 1608.68
    37.0415 2.427011 40.00 1571.00 1600.79
    37.0589 2.425909 39.00 1534.00 1597.56
    37.0764 2.424807 40.00 1565.00 1599.61
    37.0938 2.423707 39.00 1546.00 1607.39
    37.1113 2.422608 39.00 1546.00 1621.78
    37.1287 2.421510 40.00 1598.00 1643.61
    37.1461 2.420413 39.00 1552.00 1672.77
    37.1636 2.419317 41.00 1661.00 1705.15
    37.1810 2.418221 41.00 1660.00 1731.15
    37.1985 2.417127 41.00 1651.00 1741.27
    37.2159 2.416034 41.00 1649.00 1739.17
    37.2334 2.414943 41.00 1671.00 1737.48
    37.2508 2.413852 41.00 1692.00 1743.92
    37.2683 2.412762 41.00 1691.00 1758.12
    37.2857 2.411673 40.00 1611.00 1775.26
    37.3032 2.410586 42.00 1785.00 1793.26
    37.3206 2.409499 43.00 1862.00 1817.97
    37.3381 2.408413 44.00 1914.00 1857.53
    37.3555 2.407328 44.00 1966.00 1919.89
    37.3729 2.406245 45.00 2035.00 2013.68
    37.3904 2.405162 47.00 2167.00 2149.15
    37.4078 2.404080 50.00 2452.00 2334.11
    37.4253 2.403000 51.00 2580.00 2561.93
    37.4427 2.401921 52.00 2753.00 2793.89
    37.4602 2.400842 54.00 2923.00 2966.80
    37.4776 2.399764 56.00 3167.00 3040.46
    37.4950 2.398688 56.00 3185.00 3014.53
    37.5125 2.397613 55.00 3063.00 2919.08
    37.5299 2.396538 56.00 3086.00 2803.68
    37.5474 2.395465 55.00 2971.00 2696.06
    37.5648 2.394393 53.00 2847.00 2587.00
    37.5823 2.393321 52.00 2696.00 2461.40
    37.5997 2.392251 50.00 2479.00 2313.76
    37.6172 2.391182 47.00 2208.00 2156.78
    37.6346 2.390114 45.00 2060.00 2012.69
    37.6521 2.389046 43.00 1873.00 1895.51
    37.6695 2.387980 43.00 1837.00 1806.90
    37.6870 2.386914 42.00 1776.00 1740.82
    37.7044 2.385850 40.00 1605.00 1691.36
    37.7218 2.384787 39.00 1544.00 1653.66
    37.7393 2.383725 39.00 1526.00 1624.76
    37.7567 2.382664 39.00 1484.00 1601.86
    37.7742 2.381603 38.00 1477.00 1584.00
    37.7916 2.380544 38.00 1472.00 1569.33
    37.8091 2.379485 39.00 1509.00 1557.89
    37.8265 2.378428 38.00 1424.00 1548.72
    37.8440 2.377372 37.00 1403.00 1541.46
    37.8614 2.376317 39.00 1527.00 1535.87
    37.8788 2.375262 39.00 1521.00 1531.80
    37.8963 2.374210 38.00 1467.00 1528.99
    37.9137 2.373157 38.00 1459.00 1527.94
    37.9312 2.372106 38.00 1445.00 1528.71
    37.9486 2.371055 38.00 1452.00 1531.78
    37.9661 2.370006 38.00 1461.00 1537.87
    37.9835 2.368958 40.00 1566.00 1547.91
    38.0010 2.367910 39.00 1538.00 1562.80
    38.0184 2.366864 40.00 1568.00 1582.27
    38.0359 2.365818 41.00 1641.00 1602.86
    38.0533 2.364774 41.00 1661.00 1617.35
    38.0707 2.363731 41.00 1690.00 1620.88
    38.0882 2.362688 41.00 1672.00 1617.60
    38.1056 2.361646 41.00 1645.00 1618.15
    38.1231 2.360605 40.00 1573.00 1626.77
    38.1405 2.359566 41.00 1657.00 1640.51
    38.1580 2.358528 40.00 1630.00 1649.62
    38.1754 2.357490 40.00 1585.00 1643.96
    38.1929 2.356453 40.00 1604.00 1624.34
    38.2103 2.355418 40.00 1626.00 1600.41
    38.2277 2.354383 39.00 1556.00 1580.86
    38.2452 2.353349 40.00 1594.00 1567.47
    38.2626 2.352316 39.00 1511.00 1556.64
    38.2801 2.351284 39.00 1521.00 1543.85
    38.2975 2.350254 39.00 1489.00 1528.41
    38.3150 2.349223 38.00 1446.00 1512.98
    38.3324 2.348195 39.00 1525.00 1499.80
    38.3499 2.347167 39.00 1539.00 1486.20
    38.3673 2.346139 39.00 1484.00 1478.27
    38.3848 2.345113 38.00 1414.00 1469.09
    38.4022 2.344088 39.00 1507.00 1464.40
    38.4197 2.343064 38.00 1418.00 1460.64
    38.4371 2.342040 37.00 1336.00 1457.56
    38.4545 2.341018 38.00 1443.00 1453.46
    38.4720 2.339997 38.00 1426.00 1451.31
    38.4894 2.338977 37.00 1382.00 1448.00
    38.5069 2.337957 37.00 1405.00 1446.43
    38.5243 2.336938 38.00 1464.00 1445.06
    38.5418 2.335921 38.00 1426.00 1443.83
    38.5592 2.334904 38.00 1463.00 1442.72
    38.5767 2.333888 37.00 1388.00 1441.71
    38.5941 2.332874 38.00 1418.00 1440.77
    38.6115 2.331860 38.00 1453.00 1439.91
    38.6290 2.330847 37.00 1400.00 1439.10
    38.6464 2.329835 37.00 1392.00 1438.34
    38.6639 2.328823 37.00 1399.00 1437.63
    38.6813 2.327813 37.00 1402.00 1436.96
    38.6988 2.326804 38.00 1407.00 1436.32
    38.7162 2.325796 38.00 1441.00 1435.72
    38.7337 2.324789 38.00 1408.00 1435.13
    38.7511 2.323782 37.00 1380.00 1434.57
    38.7686 2.322777 37.00 1387.00 1434.02
    38.7860 2.321772 39.00 1488.00 1433.50
    38.8035 2.320769 38.00 1444.00 1432.99
    38.8209 2.319766 38.00 1475.00 1432.50
    38.8383 2.318764 38.00 1424.00 1432.01
    38.8558 2.317763 39.00 1494.00 1431.54
    38.8732 2.316763 39.00 1501.00 1431.08
    38.8907 2.315764 38.00 1433.00 1430.65
    38.9081 2.314766 39.00 1497.00 1430.23
    38.9256 2.313769 38.00 1443.00 1429.82
    38.9430 2.312773 39.00 1533.00 1429.41
    38.9605 2.311777 38.00 1434.00 1428.58
    38.9779 2.310782 38.00 1420.00 1428.20
    38.9953 2.309789 37.00 1398.00 1427.82
    39.0128 2.308796 38.00 1433.00 1427.45
    39.0302 2.307804 38.00 1442.00 1427.08
    39.0477 2.306814 37.00 1403.00 1426.50
    39.0651 2.305824 38.00 1475.00 1425.70
    39.0826 2.304834 38.00 1459.00 1425.37
    39.1000 2.303846 37.00 1372.00 1425.03
    39.1175 2.302859 39.00 1489.00 1424.69
    39.1349 2.301873 38.00 1478.00 1424.36
    39.1524 2.300887 38.00 1478.00 1424.02
    39.1698 2.299903 39.00 1499.00 1423.48
    39.1872 2.298919 38.00 1480.00 1423.15
    39.2047 2.297936 38.00 1426.00 1422.83
    39.2221 2.296954 38.00 1427.00 1422.50
    39.2396 2.295974 39.00 1494.00 1422.18
    39.2570 2.294993 38.00 1455.00 1426.51
    39.2745 2.294014 38.00 1431.00 1426.59
    39.2919 2.293036 38.00 1433.00 1426.76
    39.3094 2.292059 39.00 1545.00 1427.09
    39.3268 2.291082 38.00 1421.00 1427.58
    39.3443 2.290106 37.00 1393.00 1427.95
    39.3617 2.289132 38.00 1423.00 1437.75
    39.3792 2.288157 39.00 1527.00 1438.91
    39.3966 2.287184 39.00 1498.00 1440.33
    39.4140 2.286212 38.00 1481.00 1441.71
    39.4315 2.285241 39.00 1506.00 1456.08
    39.4489 2.284271 38.00 1424.00 1458.01
    39.4664 2.283301 38.00 1434.00 1460.00
    39.4838 2.282332 39.00 1516.00 1465.72
    39.5013 2.281364 38.00 1429.00 1468.54
    39.5187 2.280398 39.00 1484.00 1471.50
    39.5362 2.279432 38.00 1448.00 1474.50
    39.5536 2.278467 38.00 1444.00 1477.77
    39.5710 2.277502 39.00 1506.00 1481.21
    39.5885 2.276539 38.00 1421.00 1486.43
    39.6059 2.275576 38.00 1476.00 1490.40
    39.6234 2.274615 38.00 1447.00 1494.76
    39.6408 2.273654 38.00 1467.00 1499.61
    39.6583 2.272694 39.00 1541.00 1505.01
    39.6757 2.271735 39.00 1516.00 1510.98
    39.6932 2.270777 38.00 1473.00 1517.58
    39.7106 2.269819 38.00 1479.00 1525.05
    39.7281 2.268863 38.00 1447.00 1533.69
    39.7455 2.267908 37.00 1403.00 1543.67
    39.7630 2.266952 38.00 1418.00 1558.28
    39.7804 2.265998 38.00 1475.00 1571.19
    39.7978 2.265045 39.00 1484.00 1586.24
    39.8153 2.264093 39.00 1532.00 1603.97
    39.8327 2.263142 38.00 1478.00 1623.91
    39.8502 2.262191 39.00 1518.00 1646.04
    39.8676 2.261242 39.00 1523.00 1683.49
    39.8851 2.260293 39.00 1547.00 1716.87
    39.9025 2.259345 41.00 1675.00 1752.02
    39.9200 2.258398 42.00 1732.00 1793.56
    39.9374 2.257452 41.00 1642.00 1842.59
    39.9548 2.256506 42.00 1780.00 1900.86
    39.9723 2.255562 42.00 1740.00 1970.72
    39.9897 2.254618 44.00 1959.00 2055.33
    40.0072 2.253675 45.00 2031.00 2166.46
    40.0246 2.252733 47.00 2174.00 2298.37
    40.0421 2.251791 49.00 2373.00 2468.54
    40.0595 2.250851 52.00 2684.00 2692.72
    40.0770 2.249912 55.00 2997.00 2991.87
    40.0944 2.248973 58.00 3401.00 3386.87
    40.1119 2.248035 62.00 3905.00 3886.17
    40.1293 2.247098 67.00 4424.00 4444.53
    40.1468 2.246162 71.00 4991.00 4987.67
    40.1642 2.245226 74.00 5489.00 5484.81
    40.1816 2.244292 77.00 5999.00 5977.31
    40.1991 2.243358 80.00 6436.00 6422.97
    40.2165 2.242425 82.00 6646.00 6631.35
    40.2340 2.241493 82.00 6669.00 6486.69
    40.2514 2.240562 81.00 6494.00 6117.28
    40.2689 2.239631 79.00 6187.00 5741.98
    40.2863 2.238702 77.00 5914.00 5494.32
    40.3038 2.237773 75.00 5637.00 5367.26
    40.3212 2.236845 73.00 5389.00 5252.00
    40.3386 2.235918 73.00 5291.00 5062.57
    40.3561 2.234992 70.00 4867.00 4792.27
    40.3735 2.234066 68.00 4692.00 4452.18
    40.3910 2.233142 64.00 4104.00 4072.47
    40.4084 2.232218 61.00 3721.00 3726.11
    40.4259 2.231295 60.00 3591.00 3471.91
    40.4433 2.230372 56.00 3181.00 3315.88
    40.4608 2.229451 56.00 3085.00 3219.72
    40.4782 2.228531 55.00 3043.00 3132.08
    40.4957 2.227611 53.00 2846.00 3033.06
    40.5131 2.226692 54.00 2901.00 2946.05
    40.5305 2.225774 53.00 2846.00 2904.63
    40.5480 2.224856 55.00 2992.00 2929.33
    40.5654 2.223940 55.00 3037.00 3035.08
    40.5829 2.223024 57.00 3239.00 3238.82
    40.6003 2.222110 60.00 3596.00 3562.09
    40.6178 2.221195 62.00 3851.00 4019.24
    40.6352 2.220282 66.00 4370.00 4581.49
    40.6527 2.219369 69.00 4750.00 5124.33
    40.6701 2.218457 72.00 5121.00 5440.95
    40.6876 2.217547 72.00 5254.00 5403.96
    40.7050 2.216636 73.00 5264.00 5119.14
    40.7225 2.215727 70.00 4970.00 4816.95
    40.7399 2.214819 70.00 4949.00 4637.65
    40.7573 2.213911 70.00 4904.00 4569.50
    40.7748 2.213004 69.00 4749.00 4509.73
    40.7922 2.212098 68.00 4559.00 4378.29
    40.8097 2.211193 67.00 4480.00 4204.99
    40.8271 2.210288 66.00 4297.00 4092.07
    40.8446 2.209384 65.00 4233.00 4115.36
    40.8620 2.208481 66.00 4406.00 4269.96
    40.8795 2.207579 66.00 4370.00 4449.31
    40.8969 2.206678 65.00 4276.00 4481.09
    40.9144 2.205777 65.00 4284.00 4284.88
    40.9318 2.204877 65.00 4265.00 3969.13
    40.9492 2.203978 62.00 3806.00 3690.36
    40.9667 2.203080 60.00 3562.00 3514.60
    40.9841 2.202183 59.00 3425.00 3406.39
    41.0016 2.201286 56.00 3167.00 3276.11
    41.0190 2.200390 56.00 3109.00 3065.21
    41.0365 2.199494 53.00 2814.00 2801.35
    41.0539 2.198600 50.00 2545.00 2541.06
    41.0714 2.197707 47.00 2212.00 2332.50
    41.0888 2.196814 45.00 2043.00 2174.42
    41.1063 2.195922 45.00 1994.00 2059.11
    41.1237 2.195030 42.00 1795.00 1963.49
    41.1412 2.194140 42.00 1805.00 1909.15
    41.1586 2.193250 42.00 1763.00 1872.77
    41.1760 2.192362 41.00 1715.00 1853.20
    41.1935 2.191473 41.00 1662.00 1836.09
    41.2109 2.190586 41.00 1714.00 1810.39
    41.2284 2.189699 41.00 1704.00 1768.67
    41.2458 2.188814 42.00 1741.00 1734.15
    41.2633 2.187928 39.00 1548.00 1707.54
    41.2807 2.187044 40.00 1564.00 1686.06
    41.2982 2.186161 40.00 1603.00 1674.47
    41.3156 2.185278 40.00 1591.00 1663.24
    41.3330 2.184396 40.00 1605.00 1651.48
    41.3505 2.183515 40.00 1576.00 1643.46
    41.3679 2.182634 39.00 1560.00 1643.38
    41.3854 2.181754 40.00 1565.00 1648.61
    41.4028 2.180876 40.00 1604.00 1656.40
    41.4203 2.179997 40.00 1605.00 1653.39
    41.4377 2.179120 39.00 1544.00 1635.48
    41.4552 2.178243 39.00 1554.00 1610.71
    41.4726 2.177367 40.00 1580.00 1589.10
    41.4901 2.176492 40.00 1574.00 1574.61
    41.5075 2.175617 40.00 1575.00 1564.70
    41.5250 2.174743 38.00 1468.00 1553.39
    41.5424 2.173871 38.00 1482.00 1536.83
    41.5598 2.172999 39.00 1542.00 1517.04
    41.5773 2.172127 39.00 1488.00 1493.27
    41.5947 2.171256 37.00 1396.00 1468.03
    41.6122 2.170387 39.00 1484.00 1455.58
    41.6296 2.169517 38.00 1409.00 1445.85
    41.6471 2.168649 38.00 1463.00 1438.27
    41.6645 2.167781 39.00 1498.00 1432.14
    41.6820 2.166914 39.00 1494.00 1424.95
    41.6994 2.166048 38.00 1449.00 1416.39
    41.7169 2.165182 37.00 1383.00 1413.11
    41.7343 2.164318 38.00 1427.00 1410.34
    41.7518 2.163454 38.00 1418.00 1407.98
    41.7692 2.162590 38.00 1463.00 1405.96
    41.7866 2.161728 37.00 1397.00 1404.40
    41.8041 2.160866 37.00 1385.00 1393.88
    41.8215 2.160005 38.00 1421.00 1393.10
    41.8390 2.159144 37.00 1400.00 1392.59
    41.8564 2.158285 38.00 1409.00 1392.37
    41.8739 2.157426 37.00 1389.00 1392.46
    41.8913 2.156568 37.00 1359.00 1392.82
    41.9088 2.155711 38.00 1419.00 1389.14
    41.9262 2.154854 37.00 1376.00 1389.81
    41.9436 2.153998 38.00 1420.00 1390.53
    41.9611 2.153143 38.00 1476.00 1391.67
    41.9785 2.152289 38.00 1444.00 1393.67
    41.9960 2.151435 38.00 1424.00 1396.88
    42.0134 2.150582 38.00 1446.00 1401.68
    42.0309 2.149730 38.00 1436.00 1407.70
    42.0483 2.148878 38.00 1459.00 1414.05
    42.0658 2.148027 38.00 1441.00 1418.55
    42.0832 2.147177 38.00 1463.00 1419.23
    42.1007 2.146327 39.00 1486.00 1415.89
    42.1181 2.145479 38.00 1466.00 1410.88
    42.1356 2.144631 37.00 1397.00 1407.62
    42.1530 2.143784 37.00 1362.00 1406.18
    42.1704 2.142937 37.00 1399.00 1405.32
    42.1879 2.142092 39.00 1496.00 1403.75
    42.2053 2.141247 38.00 1452.00 1400.85
    42.2228 2.140402 37.00 1343.00 1397.12
    42.2402 2.139559 37.00 1368.00 1394.19
    42.2577 2.138716 38.00 1445.00 1392.36
    42.2751 2.137874 38.00 1471.00 1391.79
    42.2926 2.137032 37.00 1397.00 1392.46
    42.3100 2.136191 37.00 1385.00 1394.34
    42.3275 2.135351 38.00 1452.00 1396.71
    42.3449 2.134511 38.00 1431.00 1400.54
    42.3624 2.133673 38.00 1440.00 1405.09
    42.3798 2.132835 39.00 1506.00 1410.88
    42.3972 2.131998 38.00 1433.00 1418.58
    42.4147 2.131161 38.00 1481.00 1427.35
    42.4321 2.130325 38.00 1444.00 1433.96
    42.4496 2.129490 38.00 1419.00 1435.40
    42.4670 2.128656 39.00 1491.00 1431.39
    42.4845 2.127822 38.00 1447.00 1425.54
    42.5019 2.126989 38.00 1460.00 1421.20
    42.5194 2.126157 39.00 1539.00 1419.44
    42.5368 2.125325 38.00 1459.00 1419.22
    42.5543 2.124494 38.00 1446.00 1418.56
    42.5717 2.123664 38.00 1457.00 1416.60
    42.5891 2.122835 37.00 1385.00 1414.68
    42.6066 2.122006 38.00 1455.00 1414.28
    42.6240 2.121178 38.00 1423.00 1416.69
    42.6415 2.120350 38.00 1408.00 1422.31
    42.6589 2.119524 38.00 1461.00 1430.57
    42.6764 2.118697 38.00 1445.00 1439.36
    42.6938 2.117872 38.00 1426.00 1445.53
    42.7113 2.117048 38.00 1482.00 1448.18
    42.7287 2.116224 39.00 1500.00 1450.17
    42.7462 2.115400 38.00 1447.00 1455.60
    42.7636 2.114578 39.00 1504.00 1466.31
    42.7811 2.113755 38.00 1477.00 1480.68
    42.7985 2.112935 38.00 1481.00 1493.06
    42.8159 2.112114 39.00 1521.00 1496.87
    42.8334 2.111294 39.00 1516.00 1491.51
    42.8508 2.110475 40.00 1563.00 1483.35
    42.8683 2.109657 39.00 1496.00 1478.87
    42.8857 2.108839 38.00 1458.00 1480.65
    42.9032 2.108022 39.00 1509.00 1487.63
    42.9206 2.107205 38.00 1456.00 1495.89
    42.9381 2.106389 40.00 1588.00 1499.77
    42.9555 2.105575 39.00 1546.00 1495.17
    42.9730 2.104760 40.00 1564.00 1482.84
    42.9904 2.103947 39.00 1520.00 1467.41
    43.0079 2.103133 39.00 1525.00 1453.65
    43.0253 2.102321 39.00 1492.00 1443.72
    43.0427 2.101509 39.00 1518.00 1437.03
    43.0602 2.100699 39.00 1485.00 1431.07
    43.0776 2.099888 37.00 1404.00 1423.64
    43.0951 2.099078 38.00 1449.00 1414.78
    43.1125 2.098269 38.00 1446.00 1406.12
    43.1300 2.097461 38.00 1461.00 1398.91
    43.1474 2.096653 39.00 1488.00 1393.77
    43.1649 2.095847 38.00 1427.00 1390.54
    43.1823 2.095040 38.00 1463.00 1388.60
    43.1998 2.094234 38.00 1446.00 1387.21
    43.2172 2.093430 39.00 1525.00 1385.80
    43.2346 2.092625 37.00 1385.00 1384.20
    43.2521 2.091822 38.00 1430.00 1382.84
    43.2695 2.091019 38.00 1464.00 1382.32
    43.2870 2.090216 38.00 1435.00 1382.88
    43.3044 2.089415 38.00 1434.00 1383.92
    43.3219 2.088614 38.00 1440.00 1384.42
    43.3393 2.087814 37.00 1396.00 1383.65
    43.3568 2.087014 38.00 1412.00 1381.86
    43.3742 2.086215 37.00 1370.00 1380.74
    43.3917 2.085417 37.00 1367.00 1381.12
    43.4091 2.084619 36.00 1265.00 1383.42
    43.4266 2.083822 36.00 1330.00 1388.63
    43.4440 2.083025 37.00 1389.00 1394.69
    43.4614 2.082230 36.00 1329.00 1401.58
    43.4789 2.081435 36.00 1314.00 1407.46
    43.4963 2.080640 37.00 1354.00 1409.06
    43.5138 2.079847 37.00 1386.00 1405.22
    43.5312 2.079053 36.00 1299.00 1398.56
    43.5487 2.078261 37.00 1336.00 1393.10
    43.5661 2.077469 36.00 1296.00 1389.40
    43.5836 2.076679 37.00 1348.00 1387.52
    43.6010 2.075888 36.00 1310.00 1385.51
    43.6185 2.075098 37.00 1367.00 1382.03
    43.6359 2.074309 37.00 1351.00 1378.63
    43.6534 2.073520 36.00 1324.00 1373.56
    43.6708 2.072732 36.00 1329.00 1368.69
    43.6882 2.071945 37.00 1355.00 1364.87
    43.7057 2.071159 36.00 1326.00 1362.09
    43.7231 2.070372 37.00 1368.00 1359.61
    43.7406 2.069587 37.00 1404.00 1358.06
    43.7580 2.068803 36.00 1328.00 1356.93
    43.7755 2.068019 36.00 1295.00 1356.11
    43.7929 2.067235 36.00 1295.00 1355.50
    43.8104 2.066452 36.00 1315.00 1355.16
    43.8278 2.065671 36.00 1326.00 1354.96
    43.8453 2.064889 37.00 1380.00 1354.76
    43.8627 2.064108 37.00 1386.00 1354.59
    43.8801 2.063328 37.00 1349.00 1354.87
    43.8976 2.062549 37.00 1362.00 1355.33
    43.9150 2.061770 37.00 1335.00 1355.99
    43.9325 2.060991 37.00 1385.00 1356.89
    43.9499 2.060214 37.00 1335.00 1357.97
    43.9674 2.059437 36.00 1331.00 1359.20
    43.9848 2.058660 36.00 1304.00 1360.50
    44.0023 2.057885 36.00 1298.00 1362.29
    44.0197 2.057110 37.00 1367.00 1364.43
    44.0372 2.056335 37.00 1346.00 1367.04
    44.0546 2.055561 37.00 1337.00 1370.02
    44.0721 2.054788 36.00 1292.00 1373.43
    44.0895 2.054016 36.00 1302.00 1377.44
    44.1069 2.053244 37.00 1392.00 1382.19
    44.1244 2.052473 38.00 1421.00 1387.88
    44.1418 2.051702 37.00 1370.00 1394.69
    44.1593 2.050931 36.00 1301.00 1402.94
    44.1767 2.050162 37.00 1405.00 1413.05
    44.1942 2.049393 37.00 1397.00 1425.77
    44.2116 2.048625 38.00 1431.00 1442.06
    44.2291 2.047858 39.00 1484.00 1463.46
    44.2465 2.047090 38.00 1474.00 1491.95
    44.2640 2.046324 40.00 1561.00 1530.37
    44.2814 2.045558 39.00 1527.00 1581.34
    44.2989 2.044794 41.00 1653.00 1645.05
    44.3163 2.044029 41.00 1702.00 1714.02
    44.3338 2.043265 42.00 1798.00 1770.57
    44.3512 2.042502 43.00 1884.00 1799.84
    44.3686 2.041739 44.00 1914.00 1810.34
    44.3861 2.040977 43.00 1828.00 1826.49
    44.4035 2.040216 44.00 1960.00 1862.91
    44.4210 2.039455 45.00 2029.00 1910.52
    44.4384 2.038695 45.00 2021.00 1939.45
    44.4559 2.037935 45.00 1994.00 1922.07
    44.4733 2.037176 43.00 1811.00 1863.50
    44.4908 2.036418 44.00 1912.00 1793.67
    44.5082 2.035661 42.00 1742.00 1737.35
    44.5257 2.034904 42.00 1768.00 1701.17
    44.5431 2.034147 41.00 1680.00 1676.94
    44.5606 2.033391 40.00 1640.00 1650.02
    44.5780 2.032636 40.00 1628.00 1612.78
    44.5954 2.031881 39.00 1509.00 1569.45
    44.6129 2.031127 38.00 1481.00 1527.62
    44.6303 2.030374 39.00 1508.00 1491.74
    44.6478 2.029621 38.00 1446.00 1463.28
    44.6652 2.028869 38.00 1434.00 1441.91
    44.6827 2.028117 37.00 1404.00 1426.41
    44.7001 2.027366 37.00 1379.00 1415.27
    44.7176 2.026616 37.00 1336.00 1406.97
    44.7350 2.025866 37.00 1369.00 1400.47
    44.7524 2.025117 37.00 1361.00 1395.49
    44.7699 2.024368 36.00 1305.00 1391.79
    44.7873 2.023620 37.00 1403.00 1388.41
    44.8048 2.022872 36.00 1310.00 1383.98
    44.8222 2.022126 37.00 1338.00 1378.28
    44.8397 2.021380 37.00 1384.00 1372.43
    44.8571 2.020634 37.00 1352.00 1367.55
    44.8746 2.019889 37.00 1350.00 1364.00
    44.8920 2.019145 35.00 1252.00 1361.45
    44.9095 2.018401 37.00 1382.00 1359.11
    44.9269 2.017658 36.00 1327.00 1356.32
    44.9444 2.016915 36.00 1302.00 1353.11
    44.9618 2.016173 36.00 1316.00 1350.00
    44.9793 2.015431 36.00 1277.00 1347.44
    44.9967 2.014690 37.00 1361.00 1345.62
    45.0141 2.013950 35.00 1255.00 1344.59
    45.0316 2.013211 37.00 1340.00 1344.35
    45.0490 2.012471 37.00 1336.00 1344.88
    45.0665 2.011733 36.00 1275.00 1345.97
    45.0839 2.010995 36.00 1311.00 1346.95
    45.1014 2.010257 37.00 1368.00 1346.88
    45.1188 2.009521 37.00 1380.00 1345.41
    45.1363 2.008785 36.00 1330.00 1343.21
    45.1537 2.008049 37.00 1394.00 1341.23
    45.1712 2.007314 37.00 1337.00 1339.96
    45.1886 2.006580 36.00 1307.00 1339.37
    45.2061 2.005846 37.00 1361.00 1339.09
    45.2235 2.005113 37.00 1372.00 1338.67
    45.2409 2.004380 37.00 1349.00 1337.95
    45.2584 2.003648 37.00 1352.00 1335.85
    45.2758 2.002916 36.00 1279.00 1335.02
    45.2933 2.002185 36.00 1329.00 1333.91
    45.3107 2.001455 36.00 1286.00 1332.51
    45.3282 2.000725 36.00 1323.00 1331.16
    45.3456 1.999996 36.00 1322.00 1330.23
    45.3631 1.999267 36.00 1262.00 1328.39
    45.3805 1.998540 36.00 1283.00 1327.91
    45.3980 1.997812 37.00 1355.00 1328.14
    45.4154 1.997085 36.00 1277.00 1327.90
    45.4328 1.996359 38.00 1407.00 1326.90
    45.4503 1.995633 37.00 1336.00 1325.39
    45.4678 1.994908 36.00 1291.00 1323.83
    45.4852 1.994184 37.00 1353.00 1321.98
    45.5026 1.993460 36.00 1261.00 1321.19
    45.5201 1.992736 37.00 1336.00 1320.57
    45.5375 1.992013 37.00 1340.00 1320.07
    45.5550 1.991291 37.00 1354.00 1319.45
    45.5724 1.990569 37.00 1334.00 1318.73
    45.5899 1.989848 37.00 1346.00 1317.96
    45.6073 1.989127 36.00 1326.00 1317.17
    45.6248 1.988408 37.00 1375.00 1316.38
    45.6422 1.987688 37.00 1339.00 1315.62
    45.6597 1.986969 36.00 1294.00 1315.02
    45.6771 1.986251 37.00 1343.00 1314.53
    45.6945 1.985533 37.00 1344.00 1315.75
    45.7120 1.984816 37.00 1399.00 1315.54
    45.7294 1.984100 37.00 1337.00 1315.28
    45.7469 1.983383 36.00 1307.00 1315.18
    45.7643 1.982668 36.00 1318.00 1315.13
    45.7818 1.981953 36.00 1323.00 1315.06
    45.7992 1.981238 36.00 1313.00 1314.86
    45.8167 1.980524 36.00 1295.00 1315.36
    45.8341 1.979811 36.00 1271.00 1315.07
    45.8516 1.979099 37.00 1338.00 1314.87
    45.8690 1.978387 37.00 1399.00 1314.75
    45.8865 1.977675 37.00 1389.00 1314.71
    45.9039 1.976964 36.00 1326.00 1314.68
    45.9213 1.976254 37.00 1344.00 1314.61
    45.9388 1.975543 36.00 1294.00 1314.53
    45.9562 1.974834 36.00 1329.00 1319.04
    45.9737 1.974125 36.00 1300.00 1319.39
    45.9911 1.973417 36.00 1302.00 1319.87
    46.0086 1.972710 36.00 1300.00 1320.54
    46.0260 1.972002 36.00 1278.00 1321.33
    46.0435 1.971295 37.00 1339.00 1322.14
    46.0609 1.970590 36.00 1270.00 1322.78
    46.0784 1.969884 36.00 1283.00 1325.68
    46.0958 1.969180 36.00 1295.00 1326.61
    46.1133 1.968475 35.00 1205.00 1327.69
    46.1307 1.967771 37.00 1367.00 1328.96
    46.1482 1.967068 36.00 1266.00 1330.41
    46.1656 1.966365 37.00 1386.00 1332.07
    46.1830 1.965663 36.00 1288.00 1333.94
    46.2005 1.964961 36.00 1311.00 1336.05
    46.2179 1.964260 36.00 1306.00 1342.82
    46.2354 1.963560 36.00 1297.00 1345.60
    46.2528 1.962860 36.00 1265.00 1348.80
    46.2703 1.962160 37.00 1369.00 1352.54
    46.2877 1.961461 36.00 1278.00 1356.86
    46.3052 1.960763 37.00 1353.00 1361.67
    46.3226 1.960065 36.00 1283.00 1366.92
    46.3401 1.959368 36.00 1318.00 1375.04
    46.3575 1.958671 36.00 1320.00 1382.01
    46.3750 1.957975 37.00 1376.00 1390.10
    46.3924 1.957279 36.00 1304.00 1399.58
    46.4099 1.956584 37.00 1400.00 1410.76
    46.4273 1.955889 37.00 1364.00 1424.14
    46.4447 1.955195 36.00 1331.00 1440.56
    46.4622 1.954502 37.00 1359.00 1462.24
    46.4796 1.953809 38.00 1456.00 1488.00
    46.4971 1.953116 39.00 1526.00 1521.12
    46.5145 1.952424 39.00 1495.00 1565.05
    46.5320 1.951733 40.00 1619.00 1623.70
    46.5494 1.951042 41.00 1661.00 1700.63
    46.5669 1.950352 41.00 1692.00 1795.04
    46.5843 1.949663 43.00 1814.00 1894.04
    46.6018 1.948973 43.00 1867.00 1966.12
    46.6192 1.948284 43.00 1888.00 1984.41
    46.6367 1.947596 44.00 1910.00 1956.91
    46.6541 1.946909 44.00 1904.00 1919.11
    46.6715 1.946222 44.00 1979.00 1899.25
    46.6890 1.945535 44.00 1962.00 1907.35
    46.7064 1.944849 44.00 1897.00 1938.36
    46.7239 1.944163 45.00 2025.00 1977.64
    46.7413 1.943478 45.00 1985.00 2012.53
    46.7588 1.942794 45.00 2028.00 2048.28
    46.7762 1.942110 46.00 2107.00 2108.61
    46.7937 1.941426 48.00 2301.00 2210.78
    46.8111 1.940743 48.00 2341.00 2371.54
    46.8286 1.940061 52.00 2707.00 2589.35
    46.8460 1.939379 53.00 2779.00 2827.49
    46.8635 1.938698 55.00 3024.00 3000.62
    46.8809 1.938017 55.00 3068.00 3025.61
    46.8983 1.937337 56.00 3127.00 2911.41
    46.9158 1.936657 53.00 2783.00 2754.47
    46.9332 1.935978 52.00 2732.00 2638.28
    46.9507 1.935299 52.00 2672.00 2592.90
    46.9681 1.934621 51.00 2649.00 2603.90
    46.9856 1.933944 53.00 2774.00 2627.04
    47.0030 1.933266 53.00 2794.00 2617.29
    47.0205 1.932590 52.00 2698.00 2572.09
    47.0379 1.931914 51.00 2580.00 2532.83
    47.0554 1.931238 51.00 2589.00 2544.41
    47.0728 1.930563 52.00 2713.00 2630.35
    47.0903 1.929888 53.00 2824.00 2785.64
    47.1077 1.929215 56.00 3102.00 2963.29
    47.1251 1.928541 56.00 3107.00 3070.87
    47.1426 1.927868 56.00 3159.00 3032.70
    47.1600 1.927195 54.00 2914.00 2875.18
    47.1775 1.926523 52.00 2681.00 2693.62
    47.1949 1.925852 51.00 2588.00 2560.49
    47.2124 1.925181 49.00 2428.00 2496.03
    47.2298 1.924511 49.00 2416.00 2479.55
    47.2473 1.923841 50.00 2497.00 2463.46
    47.2647 1.923171 49.00 2437.00 2403.48
    47.2822 1.922502 48.00 2285.00 2298.58
    47.2996 1.921834 46.00 2127.00 2185.55
    47.3171 1.921166 44.00 1951.00 2099.06
    47.3345 1.920499 44.00 1980.00 2052.21
    47.3520 1.919832 44.00 1965.00 2038.17
    47.3694 1.919165 44.00 1925.00 2033.52
    47.3868 1.918499 45.00 1983.00 2009.06
    47.4043 1.917834 44.00 1904.00 1955.21
    47.4217 1.917169 42.00 1754.00 1890.15
    47.4392 1.916505 43.00 1812.00 1836.90
    47.4566 1.915841 43.00 1813.00 1806.40
    47.4741 1.915178 42.00 1737.00 1797.58
    47.4915 1.914515 42.00 1746.00 1800.94
    47.5090 1.913853 42.00 1785.00 1803.34
    47.5264 1.913191 42.00 1802.00 1798.17
    47.5439 1.912529 43.00 1820.00 1788.00
    47.5613 1.911869 42.00 1762.00 1784.78
    47.5788 1.911208 42.00 1785.00 1791.98
    47.5962 1.910548 42.00 1771.00 1817.05
    47.6137 1.909889 44.00 1918.00 1869.03
    47.6311 1.909230 44.00 1928.00 1951.69
    47.6485 1.908572 46.00 2071.00 2053.55
    47.6660 1.907914 46.00 2094.00 2137.63
    47.6834 1.907257 46.00 2161.00 2159.01
    47.7009 1.906600 48.00 2257.00 2104.18
    47.7183 1.905944 45.00 1991.00 2010.98
    47.7358 1.905288 44.00 1964.00 1925.55
    47.7532 1.904633 44.00 1961.00 1870.78
    47.7707 1.903978 43.00 1866.00 1845.93
    47.7881 1.903323 44.00 1905.00 1833.31
    47.8056 1.902670 42.00 1773.00 1801.45
    47.8230 1.902016 41.00 1666.00 1748.52
    47.8405 1.901363 41.00 1701.00 1677.44
    47.8579 1.900711 41.00 1647.00 1606.15
    47.8754 1.900059 40.00 1575.00 1545.63
    47.8928 1.899407 39.00 1539.00 1498.14
    47.9102 1.898757 37.00 1368.00 1461.89
    47.9277 1.898106 38.00 1431.00 1431.26
    47.9451 1.897456 37.00 1380.00 1409.97
    47.9626 1.896807 37.00 1347.00 1393.27
    47.9800 1.896158 37.00 1388.00 1379.97
    47.9975 1.895510 37.00 1369.00 1369.22
    48.0149 1.894862 37.00 1339.00 1360.45
    48.0324 1.894214 37.00 1360.00 1353.19
    48.0498 1.893567 36.00 1263.00 1347.18
    48.0673 1.892920 36.00 1327.00 1336.35
    48.0847 1.892274 36.00 1310.00 1332.50
    48.1022 1.891629 36.00 1328.00 1329.48
    48.1196 1.890984 36.00 1322.00 1327.30
    48.1371 1.890339 36.00 1323.00 1326.08
    48.1545 1.889695 36.00 1306.00 1325.58
    48.1719 1.889052 37.00 1343.00 1325.53
    48.1894 1.888408 36.00 1296.00 1322.18
    48.2068 1.887765 37.00 1338.00 1320.54
    48.2243 1.887123 36.00 1302.00 1317.69
    48.2417 1.886482 36.00 1316.00 1314.49
    48.2592 1.885841 36.00 1323.00 1311.94
    48.2766 1.885200 36.00 1282.00 1309.95
    48.2941 1.884559 36.00 1315.00 1308.60
    48.3115 1.883920 36.00 1282.00 1305.96
    48.3290 1.883281 36.00 1305.00 1304.62
    48.3464 1.882642 36.00 1275.00 1302.79
    48.3639 1.882003 36.00 1264.00 1300.69
    48.3813 1.881365 36.00 1278.00 1298.97
    48.3988 1.880728 35.00 1199.00 1297.26
    48.4162 1.880091 36.00 1271.00 1295.90
    48.4336 1.879455 36.00 1266.00 1293.95
    48.4511 1.878819 35.00 1252.00 1293.02
    48.4685 1.878183 36.00 1270.00 1292.24
    48.4860 1.877548 36.00 1331.00 1291.58
    48.5034 1.876914 36.00 1266.00 1290.75
    48.5209 1.876280 36.00 1317.00 1290.29
    48.5383 1.875646 35.00 1251.00 1289.89
    48.5558 1.875013 36.00 1271.00 1289.55
    48.5732 1.874380 35.00 1257.00 1289.26
    48.5907 1.873748 35.00 1219.00 1289.14
    48.6081 1.873116 36.00 1297.00 1286.04
    48.6256 1.872485 36.00 1286.00 1285.86
    48.6430 1.871854 36.00 1285.00 1285.89
    48.6604 1.871224 36.00 1305.00 1285.96
    48.6779 1.870594 36.00 1322.00 1286.14
    48.6953 1.869965 35.00 1256.00 1286.35
    48.7128 1.869336 36.00 1302.00 1286.62
    48.7302 1.868707 35.00 1227.00 1286.95
    48.7477 1.868079 36.00 1305.00 1285.99
    48.7651 1.867452 36.00 1288.00 1286.58
    48.7826 1.866825 36.00 1298.00 1287.32
    48.8000 1.866198 36.00 1279.00 1288.25
    48.8175 1.865572 36.00 1332.00 1289.43
    48.8349 1.864946 36.00 1316.00 1290.93
    48.8524 1.864321 35.00 1208.00 1292.98
    48.8698 1.863696 36.00 1292.00 1295.61
    48.8873 1.863072 36.00 1290.00 1298.96
    48.9047 1.862448 36.00 1320.00 1303.12
    48.9221 1.861825 35.00 1254.00 1307.79
    48.9396 1.861202 36.00 1312.00 1312.30
    48.9570 1.860580 36.00 1262.00 1315.63
    48.9745 1.859957 36.00 1314.00 1317.38
    48.9919 1.859336 36.00 1330.00 1318.10
    49.0094 1.858715 36.00 1319.00 1319.20
    49.0268 1.858094 38.00 1435.00 1321.97
    49.0443 1.857474 36.00 1329.00 1327.06
    49.0617 1.856855 37.00 1350.00 1334.55
    49.0792 1.856235 38.00 1408.00 1343.28
    49.0966 1.855617 37.00 1404.00 1351.93
    49.1141 1.854998 37.00 1375.00 1357.34
    49.1315 1.854380 37.00 1353.00 1359.25
    49.1490 1.853763 37.00 1343.00 1359.98
    49.1664 1.853146 36.00 1315.00 1361.76
    49.1838 1.852529 38.00 1443.00 1364.83
    49.2013 1.851913 37.00 1365.00 1367.11
    49.2187 1.851298 38.00 1413.00 1366.00
    49.2362 1.850683 38.00 1407.00 1361.17
    49.2536 1.850068 37.00 1359.00 1354.14
    49.2711 1.849454 37.00 1377.00 1347.17
    49.2885 1.848840 38.00 1416.00 1341.84
    49.3060 1.848226 37.00 1364.00 1338.50
    49.3234 1.847613 37.00 1402.00 1336.36
    49.3409 1.847001 38.00 1415.00 1334.37
    49.3583 1.846389 36.00 1320.00 1331.65
    49.3758 1.845778 37.00 1393.00 1328.62
    49.3932 1.845167 37.00 1359.00 1325.89
    49.4107 1.844556 37.00 1375.00 1324.02
    49.4281 1.843946 37.00 1347.00 1323.61
    49.4455 1.843336 37.00 1363.00 1324.82
    49.4630 1.842726 36.00 1303.00 1326.74
    49.4804 1.842117 37.00 1335.00 1327.53
    49.4979 1.841509 35.00 1259.00 1325.90
    49.5153 1.840901 35.00 1252.00 1322.48
    49.5328 1.840294 36.00 1294.00 1318.87
    49.5502 1.839687 36.00 1264.00 1316.33
    49.5677 1.839080 36.00 1291.00 1315.60
    49.5851 1.838474 36.00 1305.00 1316.23
    49.6026 1.837868 36.00 1283.00 1317.68
    49.6200 1.837263 36.00 1305.00 1319.12
    49.6375 1.836658 36.00 1308.00 1320.12
    49.6549 1.836053 36.00 1263.00 1320.56
    49.6724 1.835449 36.00 1282.00 1320.23
    49.6898 1.834846 35.00 1240.00 1319.19
    49.7072 1.834243 36.00 1279.00 1318.41
    49.7247 1.833640 36.00 1307.00 1318.24
    49.7421 1.833037 36.00 1322.00 1319.12
    49.7596 1.832436 36.00 1285.00 1321.14
    49.7770 1.831835 37.00 1338.00 1324.41
    49.7945 1.831234 37.00 1344.00 1329.07
    49.8119 1.830633 37.00 1394.00 1335.13
    49.8294 1.830033 38.00 1450.00 1342.52
    49.8468 1.829434 38.00 1473.00 1350.57
    49.8643 1.828834 38.00 1460.00 1357.99
    49.8817 1.828235 39.00 1491.00 1363.71
    49.8992 1.827637 37.00 1353.00 1369.05
    49.9166 1.827039 39.00 1491.00 1376.56
    49.9341 1.826442 38.00 1429.00 1388.50
    49.9515 1.825845 37.00 1363.00 1404.17
    49.9690 1.825248 38.00 1443.00 1418.80
    49.9864 1.824652 37.00 1380.00 1425.30
    50.0038 1.824056 37.00 1382.00 1421.68
    50.0213 1.823461 37.00 1395.00 1411.22
    50.0387 1.822866 38.00 1408.00 1401.76
    50.0562 1.822272 38.00 1417.00 1397.88
    50.0736 1.821678 37.00 1386.00 1401.25
    50.0911 1.821084 36.00 1330.00 1410.78
    50.1085 1.820491 36.00 1275.00 1418.95
    50.1260 1.819898 36.00 1320.00 1419.57
    50.1434 1.819306 37.00 1403.00 1409.43
    50.1609 1.818714 36.00 1311.00 1392.79
    50.1783 1.818123 36.00 1313.00 1376.14
    50.1958 1.817532 36.00 1316.00 1362.99
    50.2132 1.816941 36.00 1294.00 1354.43
    50.2307 1.816351 37.00 1345.00 1349.59
    50.2481 1.815761 37.00 1335.00 1346.42
    50.2655 1.815172 36.00 1278.00 1342.55
    50.2830 1.814583 35.00 1238.00 1336.69
    50.3004 1.813994 36.00 1286.00 1329.92
    50.3179 1.813406 35.00 1235.00 1323.72
    50.3353 1.812819 35.00 1251.00 1318.97
    50.3528 1.812232 37.00 1350.00 1315.98
    50.3702 1.811645 36.00 1312.00 1314.76
    50.3877 1.811058 35.00 1257.00 1315.34
    50.4051 1.810472 35.00 1232.00 1317.88
    50.4226 1.809887 36.00 1269.00 1322.58
    50.4400 1.809302 36.00 1323.00 1329.97
    50.4575 1.808717 36.00 1288.00 1339.79
    50.4749 1.808133 36.00 1280.00 1350.60
    50.4924 1.807549 37.00 1350.00 1359.31
    50.5098 1.806966 37.00 1345.00 1363.18
    50.5272 1.806383 37.00 1343.00 1362.35
    50.5447 1.805800 38.00 1446.00 1358.97
    50.5621 1.805218 37.00 1399.00 1354.81
    50.5796 1.804636 36.00 1306.00 1351.48
    50.5970 1.804055 37.00 1382.00 1350.15
    50.6145 1.803474 36.00 1300.00 1350.58
    50.6319 1.802894 37.00 1350.00 1351.49
    50.6494 1.802314 37.00 1339.00 1351.67
    50.6668 1.801734 37.00 1355.00 1351.31
    50.6843 1.801155 37.00 1369.00 1351.27
    50.7017 1.800576 35.00 1249.00 1352.51
    50.7192 1.799997 36.00 1304.00 1356.01
    50.7366 1.799419 36.00 1268.00 1362.79
    50.7541 1.798842 37.00 1358.00 1373.49
    50.7715 1.798265 37.00 1353.00 1387.79
    50.7890 1.797688 37.00 1353.00 1404.72
    50.8064 1.797112 38.00 1429.00 1423.91
    50.8238 1.796536 37.00 1395.00 1447.41
    50.8413 1.795960 39.00 1527.00 1477.37
    50.8587 1.795385 40.00 1591.00 1511.69
    50.8762 1.794810 40.00 1613.00 1542.08
    50.8936 1.794236 41.00 1668.00 1560.03
    50.9111 1.793662 40.00 1633.00 1567.08
    50.9285 1.793089 39.00 1533.00 1572.52
    50.9460 1.792515 40.00 1619.00 1583.14
    50.9634 1.791943 40.00 1589.00 1594.07
    50.9809 1.791371 41.00 1661.00 1594.84
    50.9983 1.790799 40.00 1621.00 1580.23
    51.0158 1.790227 40.00 1564.00 1554.16
    51.0332 1.789656 39.00 1555.00 1523.29
    51.0507 1.789086 39.00 1490.00 1494.03
    51.0681 1.788515 39.00 1557.00 1470.68
    51.0856 1.787945 37.00 1403.00 1454.64
    51.1030 1.787376 38.00 1444.00 1440.84
    51.1204 1.786807 37.00 1391.00 1423.62
    51.1379 1.786238 37.00 1353.00 1401.68
    51.1553 1.785670 37.00 1356.00 1378.45
    51.1728 1.785102 37.00 1344.00 1357.58
    51.1902 1.784535 37.00 1363.00 1340.53
    51.2077 1.783968 37.00 1365.00 1327.02
    51.2251 1.783401 36.00 1263.00 1316.61
    51.2426 1.782835 36.00 1320.00 1308.46
    51.2600 1.782269 34.00 1184.00 1302.02
    51.2775 1.781704 36.00 1277.00 1296.87
    51.2949 1.781139 35.00 1225.00 1292.69
    51.3124 1.780574 35.00 1220.00 1289.16
    51.3298 1.780010 36.00 1305.00 1286.17
    51.3473 1.779446 36.00 1287.00 1283.57
    51.3647 1.778883 36.00 1279.00 1281.28
    51.3821 1.778320 36.00 1281.00 1279.26
    51.3996 1.777757 35.00 1225.00 1277.48
    51.4170 1.777195 35.00 1258.00 1275.90
    51.4345 1.776633 35.00 1251.00 1274.50
    51.4519 1.776072 36.00 1261.00 1273.03
    51.4694 1.775511 36.00 1301.00 1271.91
    51.4868 1.774950 35.00 1230.00 1270.81
    51.5043 1.774390 36.00 1282.00 1269.89
    51.5217 1.773830 36.00 1281.00 1269.04
    51.5392 1.773270 35.00 1216.00 1268.27
    51.5566 1.772711 37.00 1349.00 1267.55
    51.5741 1.772153 35.00 1259.00 1266.77
    51.5915 1.771595 36.00 1266.00 1266.16
    51.6090 1.771037 36.00 1263.00 1265.59
    51.6264 1.770479 36.00 1302.00 1265.02
    51.6439 1.769922 36.00 1289.00 1264.52
    51.6613 1.769365 36.00 1301.00 1264.06
    51.6787 1.768809 37.00 1359.00 1263.61
    51.6962 1.768253 36.00 1290.00 1263.19
    51.7136 1.767698 35.00 1237.00 1262.79
    51.7311 1.767143 36.00 1271.00 1262.41
    51.7485 1.766588 36.00 1289.00 1261.90
    51.7660 1.766033 36.00 1263.00 1261.55
    51.7834 1.765479 36.00 1287.00 1264.11
    51.8009 1.764926 35.00 1250.00 1264.02
    51.8183 1.764373 36.00 1263.00 1264.00
    51.8358 1.763820 36.00 1269.00 1263.34
    51.8532 1.763268 36.00 1321.00 1263.50
    51.8707 1.762715 36.00 1315.00 1263.57
    51.8881 1.762164 36.00 1266.00 1263.59
    51.9056 1.761612 37.00 1335.00 1263.60
    51.9230 1.761061 36.00 1295.00 1267.60
    51.9405 1.760511 35.00 1224.00 1267.95
    51.9579 1.759961 35.00 1226.00 1269.35
    51.9753 1.759411 36.00 1314.00 1272.91
    51.9928 1.758862 37.00 1333.00 1273.85
    52.0103 1.758313 36.00 1320.00 1274.88
    52.0277 1.757765 36.00 1285.00 1275.93
    52.0451 1.757216 35.00 1258.00 1276.95
    52.0626 1.756668 35.00 1227.00 1277.53
    52.0800 1.756121 35.00 1257.00 1278.56
    52.0975 1.755574 36.00 1292.00 1279.71
    52.1149 1.755027 37.00 1359.00 1285.37
    52.1324 1.754481 36.00 1267.00 1287.39
    52.1498 1.753935 35.00 1254.00 1289.30
    52.1673 1.753390 36.00 1306.00 1291.44
    52.1847 1.752844 37.00 1340.00 1293.82
    52.2022 1.752300 36.00 1317.00 1297.46
    52.2196 1.751755 37.00 1337.00 1300.24
    52.2371 1.751211 36.00 1298.00 1305.02
    52.2545 1.750668 36.00 1314.00 1308.40
    52.2719 1.750125 36.00 1307.00 1312.36
    52.2894 1.749582 36.00 1316.00 1317.17
    52.3069 1.749039 37.00 1381.00 1322.79
    52.3243 1.748497 36.00 1279.00 1328.72
    52.3417 1.747955 37.00 1340.00 1334.99
    52.3592 1.747414 36.00 1268.00 1341.93
    52.3766 1.746873 36.00 1296.00 1351.40
    52.3941 1.746332 36.00 1285.00 1360.34
    52.4115 1.745792 36.00 1313.00 1370.60
    52.4290 1.745252 37.00 1366.00 1382.45
    52.4464 1.744712 36.00 1328.00 1396.26
    52.4639 1.744174 37.00 1359.00 1412.45
    52.4813 1.743635 37.00 1383.00 1431.19
    52.4988 1.743096 37.00 1395.00 1451.58
    52.5162 1.742559 37.00 1377.00 1475.06
    52.5337 1.742021 38.00 1423.00 1502.95
    52.5511 1.741483 39.00 1531.00 1536.49
    52.5686 1.740946 39.00 1558.00 1577.76
    52.5860 1.740410 40.00 1631.00 1629.38
    52.6035 1.739874 40.00 1623.00 1695.72
    52.6209 1.739338 43.00 1837.00 1783.35
    52.6383 1.738803 44.00 1962.00 1898.15
    52.6558 1.738268 46.00 2118.00 2050.27
    52.6732 1.737733 49.00 2403.00 2253.22
    52.6907 1.737199 52.00 2670.00 2499.34
    52.7081 1.736665 53.00 2851.00 2758.34
    52.7256 1.736131 57.00 3245.00 2966.33
    52.7430 1.735598 57.00 3201.00 3052.21
    52.7605 1.735065 56.00 3141.00 3006.91
    52.7779 1.734533 56.00 3123.00 2895.95
    52.7954 1.734001 56.00 3082.00 2803.08
    52.8128 1.733469 54.00 2916.00 2781.54
    52.8303 1.732938 56.00 3113.00 2849.04
    52.8477 1.732407 57.00 3222.00 2993.80
    52.8652 1.731876 58.00 3308.00 3177.34
    52.8826 1.731346 58.00 3328.00 3337.19
    52.9001 1.730816 59.00 3424.00 3408.87
    52.9175 1.730286 58.00 3360.00 3364.71
    52.9349 1.729757 55.00 3034.00 3244.78
    52.9524 1.729229 55.00 3019.00 3124.88
    52.9698 1.728700 54.00 2936.00 3049.58
    52.9873 1.728172 55.00 3045.00 3006.87
    53.0047 1.727644 53.00 2832.00 2959.64
    53.0222 1.727117 54.00 2900.00 2891.37
    53.0396 1.726590 52.00 2729.00 2809.11
    53.0571 1.726063 51.00 2637.00 2719.25
    53.0745 1.725537 51.00 2563.00 2632.44
    53.0920 1.725011 50.00 2470.00 2571.52
    53.1094 1.724486 51.00 2576.00 2552.34
    53.1269 1.723960 50.00 2486.00 2567.89
    53.1443 1.723436 51.00 2647.00 2590.19
    53.1618 1.722911 51.00 2620.00 2585.19
    53.1792 1.722387 51.00 2597.00 2531.14
    53.1967 1.721863 50.00 2493.00 2435.73
    53.2141 1.721340 50.00 2454.00 2334.23
    53.2315 1.720817 48.00 2337.00 2257.98
    53.2490 1.720294 47.00 2241.00 2215.74
    53.2664 1.719772 47.00 2195.00 2197.10
    53.2839 1.719250 48.00 2278.00 2186.94
    53.3013 1.718728 46.00 2128.00 2175.69
    53.3188 1.718207 47.00 2208.00 2158.69
    53.3362 1.717686 46.00 2112.00 2138.58
    53.3537 1.717166 47.00 2180.00 2129.58
    53.3711 1.716646 48.00 2268.00 2149.21
    53.3886 1.716126 48.00 2273.00 2206.71
    53.4060 1.715606 50.00 2519.00 2299.73
    53.4235 1.715087 51.00 2555.00 2418.22
    53.4409 1.714568 51.00 2631.00 2550.53
    53.4584 1.714050 52.00 2711.00 2676.86
    53.4758 1.713532 52.00 2726.00 2752.73
    53.4933 1.713014 53.00 2811.00 2728.67
    53.5107 1.712497 52.00 2691.00 2609.23
    53.5281 1.711980 50.00 2492.00 2454.88
    53.5456 1.711463 49.00 2419.00 2322.88
    53.5630 1.710947 49.00 2444.00 2236.61
    53.5805 1.710431 48.00 2277.00 2193.31
    53.5979 1.709915 47.00 2244.00 2177.15
    53.6154 1.709400 47.00 2170.00 2161.35
    53.6328 1.708885 46.00 2078.00 2115.54
    53.6503 1.708371 44.00 1966.00 2029.30
    53.6677 1.707857 44.00 1966.00 1921.33
    53.6852 1.707343 42.00 1792.00 1814.48
    53.7026 1.706829 41.00 1687.00 1729.32
    53.7201 1.706316 41.00 1645.00 1670.26
    53.7375 1.705803 40.00 1592.00 1630.70
    53.7550 1.705291 39.00 1553.00 1602.38
    53.7724 1.704779 39.00 1553.00 1575.22
    53.7899 1.704267 39.00 1507.00 1543.33
    53.8073 1.703755 38.00 1412.00 1508.91
    53.8248 1.703244 37.00 1391.00 1475.73
    53.8422 1.702734 37.00 1375.00 1449.96
    53.8596 1.702223 37.00 1382.00 1428.75
    53.8771 1.701713 37.00 1388.00 1418.15
    53.8946 1.701203 37.00 1335.00 1411.06
    53.9120 1.700694 37.00 1349.00 1403.74
    53.9294 1.700185 37.00 1375.00 1393.39
    53.9469 1.699676 38.00 1409.00 1377.40
    53.9643 1.699168 36.00 1315.00 1364.27
    53.9818 1.698660 37.00 1356.00 1353.20
    53.9992 1.698153 36.00 1292.00 1343.36
    54.0167 1.697646 38.00 1420.00 1339.18
    54.0341 1.697139 37.00 1388.00 1338.63
    54.0516 1.696632 36.00 1308.00 1341.93
    54.0690 1.696126 36.00 1288.00 1349.28
    54.0865 1.695619 36.00 1286.00 1360.24
    54.1039 1.695114 36.00 1303.00 1371.11
    54.1214 1.694609 37.00 1379.00 1379.88
    54.1388 1.694104 36.00 1329.00 1378.62
    54.1563 1.693599 38.00 1423.00 1372.86
    54.1737 1.693095 38.00 1417.00 1365.52
    54.1912 1.692591 37.00 1392.00 1361.39
    54.2086 1.692088 38.00 1436.00 1362.16
    54.2260 1.691585 38.00 1420.00 1365.40
    54.2435 1.691082 37.00 1394.00 1368.73
    54.2609 1.690579 38.00 1424.00 1367.31
    54.2784 1.690077 37.00 1395.00 1358.88
    54.2958 1.689575 38.00 1413.00 1347.80
    54.3133 1.689074 37.00 1351.00 1336.44
    54.3307 1.688573 37.00 1337.00 1327.62
    54.3482 1.688072 37.00 1365.00 1322.13
    54.3656 1.687571 37.00 1360.00 1318.24
    54.3831 1.687071 36.00 1331.00 1313.44
    54.4005 1.686571 36.00 1321.00 1306.98
    54.4180 1.686072 36.00 1328.00 1298.45
    54.4354 1.685573 35.00 1234.00 1289.22
    54.4529 1.685074 36.00 1316.00 1277.56
    54.4703 1.684575 36.00 1277.00 1272.10
    54.4878 1.684077 36.00 1305.00 1268.54
    54.5052 1.683579 37.00 1350.00 1265.95
    54.5227 1.683082 36.00 1266.00 1263.48
    54.5401 1.682585 35.00 1237.00 1261.40
    54.5575 1.682088 36.00 1288.00 1259.37
    54.5750 1.681591 36.00 1288.00 1257.53
    54.5924 1.681095 36.00 1266.00 1254.68
    54.6099 1.680599 35.00 1220.00 1255.01
    54.6273 1.680104 35.00 1218.00 1256.52
    54.6448 1.679609 36.00 1299.00 1258.77
    54.6622 1.679114 37.00 1345.00 1261.34
    54.6797 1.678619 36.00 1290.00 1263.72
    54.6971 1.678125 35.00 1256.00 1265.85
    54.7146 1.677631 37.00 1369.00 1268.47
    54.7320 1.677138 37.00 1359.00 1270.26
    54.7495 1.676645 37.00 1338.00 1271.61
    54.7669 1.676152 36.00 1311.00 1271.01
    54.7844 1.675659 36.00 1266.00 1268.48
    54.8018 1.675167 36.00 1267.00 1264.92
    54.8193 1.674675 37.00 1393.00 1261.43
    54.8367 1.674184 36.00 1304.00 1258.55
    54.8541 1.673692 36.00 1307.00 1256.48
    54.8716 1.673202 36.00 1265.00 1254.87
    54.8890 1.672711 36.00 1328.00 1253.77
    54.9065 1.672221 35.00 1251.00 1252.27
    54.9239 1.671731 36.00 1284.00 1250.01
    54.9414 1.671241 36.00 1262.00 1247.21
    54.9588 1.670752 35.00 1207.00 1244.47
    54.9763 1.670263 36.00 1271.00 1242.29
    54.9937 1.669775 36.00 1278.00 1240.78
    55.0112 1.669286 35.00 1258.00 1240.00
    55.0286 1.668798 34.00 1159.00 1239.85
    55.0461 1.668311 36.00 1288.00 1240.25
    55.0635 1.667823 35.00 1231.00 1240.92
    55.0810 1.667336 36.00 1269.00 1241.35
    55.0984 1.666849 35.00 1253.00 1240.75
    55.1159 1.666363 36.00 1286.00 1239.92
    55.1333 1.665877 36.00 1289.00 1238.97
    55.1508 1.665391 36.00 1282.00 1238.81
    55.1682 1.664906 35.00 1255.00 1238.61
    55.1856 1.664421 35.00 1235.00 1238.90
    55.2031 1.663936 34.00 1130.00 1239.39
    55.2206 1.663452 34.00 1183.00 1240.33
    55.2380 1.662968 36.00 1303.00 1241.12
    55.2554 1.662484 35.00 1229.00 1242.00
    55.2729 1.662001 35.00 1251.00 1243.04
    55.2903 1.661517 36.00 1296.00 1244.56
    55.3078 1.661035 35.00 1218.00 1247.19
    55.3252 1.660552 35.00 1253.00 1250.63
    55.3427 1.660070 35.00 1239.00 1256.05
    55.3601 1.659588 36.00 1271.00 1262.80
    55.3776 1.659107 36.00 1279.00 1271.92
    55.3950 1.658625 36.00 1268.00 1283.25
    55.4125 1.658144 35.00 1253.00 1295.56
    55.4299 1.657664 34.00 1190.00 1305.91
    55.4474 1.657184 36.00 1283.00 1311.63
    55.4648 1.656704 35.00 1222.00 1312.23
    55.4823 1.656224 36.00 1287.00 1311.03
    55.4997 1.655745 36.00 1267.00 1310.72
    55.5172 1.655266 36.00 1280.00 1311.91
    55.5346 1.654787 36.00 1286.00 1314.05
    55.5521 1.654308 36.00 1332.00 1316.75
    55.5695 1.653830 36.00 1284.00 1320.01
    55.5869 1.653353 35.00 1197.00 1319.73
    55.6044 1.652875 36.00 1278.00 1314.85
    55.6218 1.652398 36.00 1274.00 1306.93
    55.6393 1.651921 36.00 1279.00 1298.06
    55.6567 1.651445 36.00 1272.00 1290.59
    55.6742 1.650969 37.00 1345.00 1284.81
    55.6916 1.650493 37.00 1336.00 1280.24
    55.7091 1.650017 36.00 1265.00 1277.19
    55.7265 1.649542 37.00 1336.00 1274.29
    55.7440 1.649067 36.00 1269.00 1271.52
    55.7614 1.648592 37.00 1371.00 1268.42
    55.7789 1.648118 36.00 1330.00 1265.25
    55.7963 1.647644 37.00 1348.00 1262.61
    55.8138 1.647171 36.00 1318.00 1260.94
    55.8312 1.646697 37.00 1350.00 1260.40
    55.8487 1.646224 36.00 1280.00 1261.11
    55.8661 1.645751 36.00 1291.00 1263.36
    55.8835 1.645279 36.00 1282.00 1266.67
    55.9010 1.644807 37.00 1343.00 1271.05
    55.9184 1.644335 37.00 1343.00 1275.88
    55.9359 1.643863 37.00 1356.00 1280.40
    55.9533 1.643392 36.00 1319.00 1284.53
    55.9708 1.642921 36.00 1329.00 1289.27
    55.9882 1.642451 36.00 1301.00 1296.04
    56.0057 1.641980 37.00 1362.00 1306.05
    56.0231 1.641510 36.00 1324.00 1320.46
    56.0406 1.641041 37.00 1389.00 1340.60
    56.0580 1.640571 37.00 1346.00 1366.56
    56.0755 1.640102 37.00 1404.00 1397.16
    56.0929 1.639633 39.00 1484.00 1427.12
    56.1104 1.639165 38.00 1449.00 1447.53
    56.1278 1.638697 39.00 1496.00 1452.15
    56.1453 1.638229 38.00 1430.00 1444.59
    56.1627 1.637761 39.00 1520.00 1435.18
    56.1802 1.637294 38.00 1476.00 1432.76
    56.1976 1.636827 38.00 1480.00 1441.62
    56.2151 1.636361 39.00 1531.00 1461.64
    56.2325 1.635894 39.00 1516.00 1487.47
    56.2500 1.635428 39.00 1536.00 1508.12
    56.2674 1.634963 40.00 1619.00 1512.62
    56.2849 1.634497 38.00 1471.00 1499.93
    56.3023 1.634032 39.00 1496.00 1479.93
    56.3197 1.633567 40.00 1568.00 1464.13
    56.3372 1.633103 39.00 1484.00 1459.35
    56.3546 1.632639 38.00 1440.00 1467.56
    56.3721 1.632175 39.00 1515.00 1486.94
    56.3895 1.631711 40.00 1572.00 1511.55
    56.4070 1.631248 39.00 1483.00 1530.16
    56.4244 1.630785 40.00 1562.00 1531.38
    56.4419 1.630322 39.00 1523.00 1511.76
    56.4593 1.629860 40.00 1586.00 1479.82
    56.4768 1.629398 39.00 1511.00 1447.57
    56.4942 1.628936 39.00 1508.00 1422.68
    56.5117 1.628474 37.00 1404.00 1407.99
    56.5291 1.628013 37.00 1399.00 1402.68
    56.5466 1.627552 37.00 1396.00 1404.14
    56.5640 1.627092 37.00 1394.00 1407.95
    56.5815 1.626631 37.00 1395.00 1410.52
    56.5989 1.626171 38.00 1451.00 1410.72
    56.6163 1.625712 38.00 1462.00 1411.57
    56.6338 1.625252 38.00 1461.00 1416.10
    56.6512 1.624793 38.00 1445.00 1423.05
    56.6687 1.624334 39.00 1504.00 1425.82
    56.6861 1.623876 38.00 1447.00 1417.39
    56.7036 1.623418 38.00 1472.00 1398.19
    56.7210 1.622960 37.00 1387.00 1375.60
    56.7385 1.622502 37.00 1365.00 1356.51
    56.7559 1.622045 37.00 1383.00 1344.26
    56.7734 1.621588 37.00 1362.00 1339.39
    56.7908 1.621131 37.00 1371.00 1340.76
    56.8083 1.620674 37.00 1371.00 1345.54
    56.8257 1.620218 37.00 1381.00 1349.29
    56.8432 1.619763 37.00 1348.00 1347.85
    56.8606 1.619307 37.00 1356.00 1339.68
    56.8781 1.618852 36.00 1315.00 1326.05
    56.8955 1.618397 36.00 1301.00 1309.82
    56.9130 1.617942 36.00 1285.00 1294.33
    56.9304 1.617488 35.00 1206.00 1281.54
    56.9479 1.617033 36.00 1274.00 1272.02
    56.9653 1.616580 36.00 1295.00 1265.51
    56.9827 1.616126 36.00 1287.00 1261.36
    57.0002 1.615673 36.00 1268.00 1258.53
    57.0177 1.615220 35.00 1241.00 1255.64
    57.0351 1.614767 35.00 1218.00 1251.64
    57.0525 1.614315 35.00 1214.00 1246.50
    57.0700 1.613863 35.00 1214.00 1241.11
    57.0874 1.613411 36.00 1280.00 1235.48
    57.1049 1.612960 35.00 1230.00 1232.39
    57.1223 1.612508 35.00 1223.00 1229.10
    57.1398 1.612057 35.00 1249.00 1226.48
    57.1572 1.611607 35.00 1219.00 1224.39
    57.1747 1.611157 35.00 1219.00 1222.69
    57.1921 1.610707 36.00 1271.00 1221.25
    57.2096 1.610257 34.00 1168.00 1219.99
    57.2270 1.609808 35.00 1206.00 1218.32
    57.2445 1.609358 35.00 1214.00 1217.10
    57.2619 1.608909 35.00 1215.00 1216.85
    57.2794 1.608461 34.00 1183.00 1216.17
    57.2968 1.608013 35.00 1198.00 1215.50
    57.3143 1.607565 34.00 1146.00 1214.87
    57.3317 1.607117 35.00 1251.00 1214.32
    57.3492 1.606669 35.00 1238.00 1213.80
    57.3666 1.606222 34.00 1160.00 1213.42
    57.3840 1.605775 35.00 1247.00 1212.83
    57.4015 1.605329 35.00 1201.00 1211.96
    57.4189 1.604882 35.00 1220.00 1211.68
    57.4364 1.604436 35.00 1217.00 1211.54
    57.4538 1.603991 34.00 1135.00 1211.41
    57.4713 1.603545 34.00 1174.00 1211.30
    57.4887 1.603100 34.00 1158.00 1211.20
    57.5062 1.602655 34.00 1129.00 1211.19
    57.5236 1.602211 34.00 1167.00 1211.25
    57.5411 1.601766 35.00 1213.00 1211.05
    57.5585 1.601322 36.00 1299.00 1211.28
    57.5760 1.600878 34.00 1178.00 1211.54
    57.5934 1.600435 34.00 1160.00 1211.99
    57.6109 1.599992 35.00 1241.00 1212.63
    57.6283 1.599549 34.00 1190.00 1213.45
    57.6458 1.599106 35.00 1233.00 1213.63
    57.6632 1.598664 35.00 1232.00 1214.56
    57.6807 1.598222 34.00 1160.00 1215.61
    57.6981 1.597780 35.00 1215.00 1216.81
    57.7156 1.597339 36.00 1262.00 1218.18
    57.7330 1.596897 35.00 1237.00 1219.76
    57.7505 1.596456 35.00 1237.00 1221.58
    57.7679 1.596016 34.00 1181.00 1223.69
    57.7854 1.595576 35.00 1237.00 1226.12
    57.8028 1.595136 34.00 1156.00 1229.46
    57.8203 1.594696 35.00 1204.00 1232.64
    57.8377 1.594256 35.00 1211.00 1236.18
    57.8551 1.593817 36.00 1265.00 1240.61
    57.8726 1.593378 34.00 1156.00 1246.00
    57.8900 1.592939 35.00 1206.00 1252.71
    57.9075 1.592501 36.00 1262.00 1261.19
    57.9249 1.592063 36.00 1270.00 1272.19
    57.9424 1.591625 36.00 1308.00 1286.65
    57.9598 1.591187 36.00 1291.00 1307.37
    57.9773 1.590750 36.00 1313.00 1333.22
    57.9947 1.590313 37.00 1367.00 1367.43
    58.0122 1.589876 38.00 1462.00 1411.66
    58.0296 1.589440 38.00 1461.00 1463.44
    58.0471 1.589004 39.00 1541.00 1512.30
    58.0645 1.588567 39.00 1491.00 1541.54
    58.0820 1.588132 39.00 1493.00 1538.34
    58.0994 1.587697 39.00 1509.00 1508.10
    58.1169 1.587262 38.00 1457.00 1468.60
    58.1343 1.586827 39.00 1490.00 1434.63
    58.1518 1.586392 38.00 1435.00 1412.80
    58.1692 1.585958 37.00 1401.00 1403.94
    58.1866 1.585524 37.00 1396.00 1405.64
    58.2041 1.585090 38.00 1456.00 1411.38
    58.2215 1.584657 37.00 1377.00 1412.38
    58.2390 1.584224 37.00 1389.00 1402.22
    58.2564 1.583791 37.00 1386.00 1379.69
    58.2739 1.583358 37.00 1346.00 1352.28
    58.2913 1.582926 37.00 1352.00 1326.42
    58.3088 1.582494 35.00 1250.00 1305.15
    58.3262 1.582062 36.00 1322.00 1288.84
    58.3437 1.581630 36.00 1304.00 1276.57
    58.3611 1.581199 35.00 1205.00 1267.60
    58.3786 1.580768 36.00 1264.00 1261.15
    58.3960 1.580337 35.00 1220.00 1256.97
    58.4135 1.579907 35.00 1236.00 1253.91
    58.4309 1.579477 34.00 1154.00 1252.08
    58.4484 1.579047 35.00 1202.00 1251.28
    58.4658 1.578617 34.00 1130.00 1251.42
    58.4833 1.578188 35.00 1204.00 1252.39
    58.5007 1.577759 35.00 1202.00 1254.11
    58.5182 1.577330 36.00 1285.00 1256.67
    58.5356 1.576901 35.00 1222.00 1260.17
    58.5531 1.576473 36.00 1266.00 1264.62
    58.5705 1.576045 36.00 1287.00 1270.61
    58.5880 1.575617 37.00 1334.00 1277.91
    58.6054 1.575190 36.00 1294.00 1287.28
    58.6228 1.574763 35.00 1201.00 1299.52
    58.6403 1.574336 36.00 1301.00 1315.41
    58.6577 1.573909 36.00 1313.00 1336.40
    58.6752 1.573483 36.00 1327.00 1364.30
    58.6926 1.573056 37.00 1386.00 1401.18
    58.7101 1.572631 38.00 1427.00 1448.74
    58.7275 1.572205 38.00 1474.00 1506.15
    58.7450 1.571780 38.00 1482.00 1566.68
    58.7624 1.571355 39.00 1538.00 1617.14
    58.7799 1.570930 41.00 1660.00 1646.22
    58.7973 1.570505 41.00 1657.00 1653.95
    58.8148 1.570081 41.00 1695.00 1647.14
    58.8322 1.569657 40.00 1565.00 1629.19
    58.8497 1.569233 40.00 1620.00 1604.27
    58.8671 1.568810 40.00 1571.00 1581.81
    58.8846 1.568386 40.00 1598.00 1570.53
    58.9020 1.567963 40.00 1608.00 1572.65
    58.9195 1.567541 41.00 1649.00 1583.64
    58.9369 1.567119 41.00 1642.00 1596.66
    58.9544 1.566696 41.00 1705.00 1607.48
    58.9718 1.566274 40.00 1620.00 1612.02
    58.9893 1.565853 41.00 1682.00 1603.15
    59.0067 1.565431 41.00 1712.00 1575.91
    59.0242 1.565010 40.00 1627.00 1535.99
    59.0416 1.564590 39.00 1540.00 1494.10
    59.0591 1.564169 40.00 1606.00 1462.48
    59.0765 1.563748 37.00 1402.00 1443.66
    59.0939 1.563329 39.00 1500.00 1438.30
    59.1114 1.562909 38.00 1434.00 1445.68
    59.1288 1.562489 40.00 1615.00 1463.90
    59.1463 1.562070 39.00 1514.00 1489.61
    59.1637 1.561651 39.00 1515.00 1518.19
    59.1812 1.561232 40.00 1578.00 1543.82
    59.1986 1.560814 40.00 1615.00 1557.37
    59.2161 1.560395 38.00 1468.00 1548.44
    59.2335 1.559978 39.00 1526.00 1518.39
    59.2510 1.559560 39.00 1496.00 1478.34
    59.2684 1.559142 39.00 1493.00 1441.29
    59.2859 1.558725 38.00 1425.00 1414.40
    59.3033 1.558308 37.00 1387.00 1399.56
    59.3208 1.557891 37.00 1383.00 1395.77
    59.3382 1.557475 38.00 1466.00 1399.93
    59.3557 1.557059 37.00 1378.00 1406.32
    59.3731 1.556643 37.00 1385.00 1407.98
    59.3906 1.556227 38.00 1437.00 1400.91
    59.4080 1.555812 37.00 1377.00 1386.42
    59.4255 1.555397 37.00 1392.00 1367.64
    59.4429 1.554982 37.00 1378.00 1346.62
    59.4604 1.554567 36.00 1311.00 1325.50
    59.4778 1.554153 36.00 1292.00 1306.56
    59.4953 1.553739 36.00 1317.00 1291.24
    59.5127 1.553325 36.00 1296.00 1279.78
    59.5301 1.552912 35.00 1217.00 1271.90
    59.5476 1.552498 35.00 1198.00 1267.03
    59.5650 1.552085 35.00 1194.00 1264.25
    59.5825 1.551672 35.00 1220.00 1262.39
    59.5999 1.551260 35.00 1225.00 1259.92
    59.6174 1.550848 35.00 1236.00 1256.67
    59.6348 1.550436 35.00 1237.00 1253.53
    59.6523 1.550024 35.00 1224.00 1251.64
    59.6697 1.549612 35.00 1253.00 1251.92
    59.6872 1.549201 35.00 1232.00 1255.03
    59.7046 1.548790 35.00 1245.00 1260.76
    59.7221 1.548379 35.00 1217.00 1268.55
    59.7395 1.547969 36.00 1262.00 1275.98
    59.7570 1.547558 35.00 1253.00 1278.15
    59.7744 1.547148 35.00 1233.00 1275.04
    59.7919 1.546739 36.00 1287.00 1266.83
    59.8093 1.546329 35.00 1200.00 1256.43
    59.8268 1.545920 35.00 1252.00 1248.19
    59.8442 1.545511 35.00 1198.00 1242.63
    59.8617 1.545102 35.00 1239.00 1239.90
    59.8791 1.544694 35.00 1200.00 1239.54
    59.8965 1.544285 35.00 1211.00 1240.41
    59.9140 1.543877 34.00 1157.00 1240.11
    59.9314 1.543470 35.00 1240.00 1238.10
    59.9489 1.543062 36.00 1270.00 1233.42
    59.9663 1.542655 35.00 1218.00 1226.92
    59.9838 1.542248 34.00 1177.00 1220.26
    60.0012 1.541841 34.00 1186.00 1215.12
    60.0187 1.541435 35.00 1202.00 1211.09
    60.0361 1.541029 35.00 1201.00 1208.08
    60.0536 1.540622 35.00 1255.00 1205.99
    60.0710 1.540217 34.00 1177.00 1204.39
    60.0885 1.539811 35.00 1200.00 1203.19
    60.1059 1.539406 36.00 1269.00 1202.34
    60.1234 1.539001 34.00 1162.00 1201.83
    60.1408 1.538596 35.00 1256.00 1201.38
    60.1583 1.538192 35.00 1258.00 1201.61
    60.1757 1.537787 34.00 1154.00 1202.04
    60.1932 1.537383 35.00 1221.00 1201.35
    60.2106 1.536980 34.00 1182.00 1201.56
    60.2281 1.536576 34.00 1158.00 1201.45
    60.2455 1.536173 34.00 1190.00 1201.25
    60.2630 1.535770 34.00 1167.00 1201.24
    60.2804 1.535367 35.00 1227.00 1201.65
    60.2979 1.534965 35.00 1249.00 1202.65
    60.3153 1.534562 34.00 1188.00 1204.34
    60.3327 1.534160 35.00 1207.00 1206.76
    60.3502 1.533759 34.00 1160.00 1209.20
    60.3676 1.533357 34.00 1157.00 1213.32
    60.3851 1.532956 34.00 1186.00 1215.90
    60.4025 1.532555 35.00 1194.00 1217.28
    60.4200 1.532154 35.00 1215.00 1217.36
    60.4374 1.531753 34.00 1181.00 1217.49
    60.4549 1.531353 35.00 1230.00 1218.32
    60.4723 1.530953 35.00 1192.00 1218.72
    60.4898 1.530553 35.00 1229.00 1219.38
    60.5072 1.530154 35.00 1207.00 1220.79
    60.5247 1.529754 35.00 1227.00 1223.14
    60.5421 1.529355 35.00 1237.00 1226.50
    60.5596 1.528956 35.00 1253.00 1230.86
    60.5770 1.528558 35.00 1246.00 1236.00
    60.5945 1.528159 35.00 1225.00 1241.70
    60.6119 1.527761 35.00 1254.00 1246.29
    60.6294 1.527363 35.00 1255.00 1247.88
    60.6468 1.526966 36.00 1289.00 1245.71
    60.6643 1.526568 36.00 1299.00 1241.27
    60.6817 1.526171 35.00 1203.00 1236.71
    60.6992 1.525774 36.00 1308.00 1233.68
    60.7166 1.525378 36.00 1264.00 1232.72
    60.7341 1.524981 36.00 1290.00 1233.98
    60.7515 1.524585 35.00 1230.00 1236.71
    60.7690 1.524189 36.00 1277.00 1240.51
    60.7864 1.523793 35.00 1254.00 1243.64
    60.8038 1.523398 36.00 1269.00 1245.25
    60.8213 1.523003 35.00 1195.00 1245.66
    60.8387 1.522608 35.00 1221.00 1245.89
    60.8562 1.522213 36.00 1263.00 1246.50
    60.8736 1.521819 35.00 1224.00 1246.84
    60.8911 1.521424 35.00 1245.00 1246.09
    60.9085 1.521030 35.00 1246.00 1244.02
    60.9260 1.520636 35.00 1227.00 1241.70
    60.9434 1.520243 35.00 1242.00 1239.86
    60.9609 1.519850 35.00 1194.00 1238.93
    60.9783 1.519457 35.00 1198.00 1239.10
    60.9958 1.519064 35.00 1220.00 1240.46
    61.0132 1.518671 35.00 1226.00 1242.89
    61.0307 1.518279 34.00 1188.00 1246.01
    61.0481 1.517887 35.00 1223.00 1249.42
    61.0656 1.517495 35.00 1235.00 1253.13
    61.0830 1.517103 35.00 1238.00 1257.43
    61.1005 1.516712 35.00 1204.00 1263.37
    61.1179 1.516321 36.00 1266.00 1272.01
    61.1354 1.515930 36.00 1285.00 1284.37
    61.1528 1.515539 36.00 1262.00 1301.59
    61.1703 1.515149 37.00 1369.00 1324.91
    61.1877 1.514759 37.00 1371.00 1355.77
    61.2052 1.514368 38.00 1411.00 1395.35
    61.2226 1.513979 38.00 1436.00 1442.94
    61.2401 1.513589 40.00 1613.00 1492.98
    61.2575 1.513200 40.00 1589.00 1533.45
    61.2750 1.512811 40.00 1563.00 1550.93
    61.2924 1.512422 40.00 1564.00 1540.36
    61.3098 1.512034 39.00 1542.00 1509.02
    61.3273 1.511645 39.00 1514.00 1470.91
    61.3447 1.511257 39.00 1485.00 1438.11
    61.3622 1.510869 38.00 1425.00 1416.51
    61.3796 1.510482 38.00 1461.00 1407.19
    61.3971 1.510094 38.00 1478.00 1408.06
    61.4145 1.509707 38.00 1411.00 1413.96
    61.4320 1.509320 37.00 1401.00 1417.50
    61.4494 1.508933 37.00 1400.00 1412.11
    61.4669 1.508547 38.00 1440.00 1395.71
    61.4843 1.508161 37.00 1335.00 1371.18
    61.5018 1.507775 37.00 1340.00 1343.52
    61.5192 1.507389 37.00 1379.00 1317.37
    61.5367 1.507004 36.00 1297.00 1295.27
    61.5541 1.506618 35.00 1231.00 1277.93
    61.5716 1.506233 36.00 1271.00 1265.10
    61.5890 1.505848 35.00 1254.00 1256.08
    61.6065 1.505464 35.00 1220.00 1250.22
    61.6239 1.505079 35.00 1255.00 1246.69
    61.6414 1.504695 35.00 1231.00 1244.92
    61.6588 1.504311 34.00 1172.00 1243.26
    61.6763 1.503928 36.00 1292.00 1240.37
    61.6937 1.503544 34.00 1135.00 1235.71
    61.7112 1.503161 35.00 1215.00 1230.01
    61.7286 1.502778 34.00 1156.00 1224.50
    61.7461 1.502395 35.00 1230.00 1219.88
    61.7635 1.502013 34.00 1188.00 1216.47
    61.7810 1.501630 33.00 1113.00 1214.12
    61.7984 1.501248 35.00 1235.00 1212.94
    61.8158 1.500867 34.00 1173.00 1212.50
    61.8333 1.500485 35.00 1223.00 1212.46
    61.8507 1.500103 35.00 1217.00 1212.23
    61.8682 1.499722 36.00 1264.00 1211.69
    61.8856 1.499341 35.00 1200.00 1211.14
    61.9031 1.498961 35.00 1194.00 1211.20
    61.9205 1.498580 34.00 1135.00 1212.04
    61.9380 1.498200 34.00 1151.00 1213.40
    61.9554 1.497820 34.00 1182.00 1214.49
    61.9729 1.497440 35.00 1210.00 1214.24
    61.9903 1.497061 36.00 1274.00 1212.31
    62.0078 1.496681 35.00 1234.00 1209.37
    62.0252 1.496302 35.00 1222.00 1206.39
    62.0427 1.495923 34.00 1125.00 1204.05
    62.0601 1.495545 35.00 1234.00 1202.49
    62.0776 1.495166 34.00 1174.00 1201.77
    62.0950 1.494788 33.00 1122.00 1201.73
    62.1125 1.494410 36.00 1263.00 1202.08
    62.1299 1.494032 35.00 1246.00 1202.35
    62.1474 1.493655 34.00 1156.00 1202.11
    62.1648 1.493277 34.00 1133.00 1201.26
    62.1823 1.492900 34.00 1128.00 1200.55
    62.1997 1.492524 35.00 1216.00 1199.71
    62.2172 1.492147 35.00 1200.00 1199.38
    62.2346 1.491771 36.00 1281.00 1199.69
    62.2521 1.491394 34.00 1184.00 1199.73
    62.2695 1.491019 35.00 1213.00 1200.84
    62.2870 1.490643 35.00 1208.00 1200.95
    62.3044 1.490267 36.00 1297.00 1201.03
    62.3218 1.489892 35.00 1220.00 1200.40
    62.3393 1.489517 36.00 1284.00 1200.41
    62.3568 1.489142 35.00 1243.00 1199.99
    62.3742 1.488767 36.00 1264.00 1200.27
    62.3916 1.488393 36.00 1269.00 1201.37
    62.4091 1.488019 34.00 1149.00 1204.96
    62.4265 1.487645 35.00 1240.00 1207.01
    62.4440 1.487271 34.00 1176.00 1209.26
    62.4614 1.486898 35.00 1191.00 1210.24
    62.4789 1.486525 36.00 1311.00 1210.39
    62.4963 1.486151 36.00 1270.00 1211.79
    62.5138 1.485778 34.00 1174.00 1212.85
    62.5312 1.485406 35.00 1247.00 1212.79
    62.5487 1.485034 35.00 1252.00 1213.00
    62.5661 1.484661 35.00 1217.00 1213.50
    62.5836 1.484290 35.00 1229.00 1214.50
    62.6010 1.483918 34.00 1160.00 1216.19
    62.6185 1.483546 36.00 1289.00 1218.44
    62.6359 1.483175 36.00 1287.00 1220.77
    62.6534 1.482804 35.00 1193.00 1224.10
    62.6708 1.482433 35.00 1193.00 1224.74
    62.6883 1.482062 34.00 1171.00 1224.30
    62.7057 1.481692 36.00 1313.00 1223.10
    62.7232 1.481322 34.00 1136.00 1224.26
    62.7406 1.480952 35.00 1220.00 1223.61
    62.7581 1.480582 35.00 1198.00 1223.74
    62.7755 1.480213 35.00 1193.00 1225.47
    62.7930 1.479843 35.00 1215.00 1227.68
    62.8104 1.479474 34.00 1149.00 1230.76
    62.8279 1.479105 35.00 1210.00 1234.38
    62.8453 1.478737 36.00 1327.00 1237.97
    62.8628 1.478368 35.00 1221.00 1240.89
    62.8802 1.478000 35.00 1201.00 1244.22
    62.8977 1.477632 35.00 1219.00 1246.25
    62.9151 1.477264 34.00 1181.00 1248.67
    62.9325 1.476897 36.00 1314.00 1251.95
    62.9500 1.476529 34.00 1190.00 1256.39
    62.9674 1.476162 35.00 1259.00 1262.07
    62.9849 1.475795 36.00 1288.00 1269.32
    63.0023 1.475429 35.00 1256.00 1278.31
    63.0198 1.475062 35.00 1252.00 1289.12
    63.0372 1.474696 36.00 1313.00 1302.08
    63.0547 1.474330 36.00 1292.00 1319.07
    63.0721 1.473964 36.00 1315.00 1338.80
    63.0896 1.473598 36.00 1302.00 1363.11
    63.1070 1.473233 37.00 1352.00 1393.71
    63.1245 1.472868 37.00 1377.00 1431.11
    63.1419 1.472503 38.00 1425.00 1473.62
    63.1594 1.472138 38.00 1435.00 1517.54
    63.1768 1.471773 40.00 1578.00 1558.65
    63.1943 1.471409 40.00 1621.00 1596.09
    63.2117 1.471045 41.00 1682.00 1631.81
    63.2292 1.470681 41.00 1669.00 1671.38
    63.2466 1.470317 42.00 1753.00 1716.12
    63.2641 1.469954 43.00 1870.00 1774.44
    63.2815 1.469591 43.00 1855.00 1848.33
    63.2990 1.469228 45.00 2006.00 1926.77
    63.3164 1.468865 44.00 1974.00 1983.36
    63.3339 1.468502 44.00 1916.00 1998.85
    63.3513 1.468140 44.00 1975.00 1976.23
    63.3688 1.467778 45.00 2021.00 1938.45
    63.3862 1.467416 43.00 1851.00 1909.06
    63.4036 1.467054 43.00 1890.00 1901.84
    63.4211 1.466692 44.00 1977.00 1922.28
    63.4385 1.466331 45.00 2033.00 1969.82
    63.4560 1.465970 46.00 2087.00 2034.77
    63.4734 1.465609 46.00 2141.00 2100.69
    63.4909 1.465248 48.00 2259.00 2143.18
    63.5084 1.464888 48.00 2281.00 2158.77
    63.5258 1.464527 48.00 2271.00 2154.30
    63.5432 1.464167 48.00 2289.00 2140.12
    63.5607 1.463807 47.00 2247.00 2121.92
    63.5781 1.463448 47.00 2213.00 2101.32
    63.5956 1.463088 47.00 2181.00 2071.48
    63.6130 1.462729 46.00 2157.00 2026.28
    63.6305 1.462370 45.00 2057.00 1970.69
    63.6479 1.462011 44.00 1963.00 1914.45
    63.6654 1.461653 43.00 1881.00 1864.20
    63.6828 1.461294 43.00 1887.00 1824.07
    63.7003 1.460936 43.00 1867.00 1796.33
    63.7177 1.460578 43.00 1843.00 1779.77
    63.7352 1.460220 42.00 1742.00 1771.34
    63.7526 1.459863 43.00 1828.00 1769.84
    63.7701 1.459506 42.00 1804.00 1767.86
    63.7875 1.459148 43.00 1860.00 1765.79
    63.8050 1.458791 42.00 1805.00 1768.76
    63.8224 1.458435 42.00 1758.00 1783.55
    63.8399 1.458078 43.00 1808.00 1813.79
    63.8573 1.457722 43.00 1831.00 1851.99
    63.8748 1.457366 44.00 1895.00 1879.45
    63.8922 1.457010 44.00 1903.00 1878.15
    63.9097 1.456654 43.00 1838.00 1846.70
    63.9271 1.456299 43.00 1849.00 1801.85
    63.9446 1.455943 42.00 1741.00 1763.72
    63.9620 1.455588 43.00 1823.00 1745.79
    63.9794 1.455234 44.00 1898.00 1754.28
    63.9969 1.454879 43.00 1839.00 1790.91
    64.0144 1.454524 43.00 1889.00 1852.67
    64.0318 1.454170 43.00 1882.00 1928.43
    64.0492 1.453816 44.00 1951.00 1994.63
    64.0667 1.453462 44.00 1931.00 2021.88
    64.0841 1.453109 44.00 1902.00 1994.88
    64.1016 1.452755 43.00 1852.00 1926.84
    64.1190 1.452402 42.00 1789.00 1846.86
    64.1365 1.452049 43.00 1822.00 1778.66
    64.1540 1.451696 41.00 1694.00 1733.60
    64.1714 1.451344 41.00 1671.00 1714.15
    64.1888 1.450991 41.00 1705.00 1720.61
    64.2063 1.450639 42.00 1768.00 1749.50
    64.2237 1.450287 43.00 1832.00 1794.52
    64.2412 1.449935 43.00 1860.00 1847.93
    64.2586 1.449584 44.00 1900.00 1900.17
    64.2761 1.449233 44.00 1901.00 1944.56
    64.2935 1.448881 44.00 1956.00 1975.21
    64.3110 1.448531 43.00 1886.00 1988.47
    64.3284 1.448179 44.00 1899.00 1987.65
    64.3459 1.447829 44.00 1943.00 1981.34
    64.3633 1.447479 43.00 1870.00 1968.00
    64.3808 1.447129 43.00 1834.00 1935.58
    64.3982 1.446779 43.00 1831.00 1883.03
    64.4157 1.446429 43.00 1868.00 1825.24
    64.4331 1.446079 41.00 1691.00 1778.01
    64.4506 1.445730 42.00 1733.00 1748.03
    64.4680 1.445381 41.00 1714.00 1732.25
    64.4855 1.445032 43.00 1825.00 1722.41
    64.5029 1.444683 42.00 1764.00 1716.66
    64.5204 1.444335 41.00 1698.00 1715.19
    64.5378 1.443986 42.00 1773.00 1718.30
    64.5553 1.443638 41.00 1685.00 1721.18
    64.5727 1.443290 41.00 1694.00 1723.67
    64.5902 1.442943 42.00 1776.00 1727.37
    64.6076 1.442595 42.00 1726.00 1730.80
    64.6251 1.442248 42.00 1777.00 1728.02
    64.6425 1.441901 42.00 1764.00 1704.07
    64.6600 1.441553 41.00 1708.00 1655.42
    64.6774 1.441207 41.00 1722.00 1595.23
    64.6948 1.440861 40.00 1572.00 1537.57
    64.7123 1.440514 39.00 1543.00 1491.41
    64.7297 1.440168 39.00 1517.00 1459.06
    64.7472 1.439822 39.00 1528.00 1440.96
    64.7646 1.439476 38.00 1468.00 1434.49
    64.7821 1.439131 38.00 1460.00 1434.83
    64.7996 1.438785 38.00 1433.00 1436.65
    64.8170 1.438441 37.00 1395.00 1430.85
    64.8344 1.438095 38.00 1423.00 1412.81
    64.8519 1.437751 37.00 1387.00 1385.19
    64.8693 1.437406 37.00 1350.00 1354.50
    64.8868 1.437062 37.00 1338.00 1324.66
    64.9042 1.436718 37.00 1405.00 1300.30
    64.9217 1.436374 36.00 1273.00 1281.34
    64.9391 1.436030 35.00 1239.00 1266.30
    64.9566 1.435686 35.00 1224.00 1254.49
    64.9740 1.435344 35.00 1210.00 1245.19
    64.9915 1.435000 35.00 1247.00 1237.82
    65.0089 1.434657 35.00 1209.00 1231.95
    65.0264 1.434315 35.00 1211.00 1227.21
    65.0438 1.433972 36.00 1261.00 1223.28
    65.0613 1.433630 34.00 1162.00 1219.76
    65.0787 1.433287 35.00 1211.00 1214.65
    65.0962 1.432945 35.00 1192.00 1212.38
    65.1136 1.432604 35.00 1215.00 1210.84
    65.1311 1.432262 35.00 1234.00 1209.55
    65.1485 1.431921 35.00 1208.00 1208.47
    65.1660 1.431580 34.00 1151.00 1207.74
    65.1834 1.431239 34.00 1155.00 1207.55
    65.2009 1.430898 36.00 1262.00 1207.88
    65.2183 1.430557 35.00 1253.00 1208.45
    65.2358 1.430217 34.00 1181.00 1208.68
    65.2532 1.429877 35.00 1224.00 1208.51
    65.2707 1.429537 35.00 1197.00 1207.12
    65.2881 1.429197 34.00 1151.00 1206.51
    65.3055 1.428857 33.00 1096.00 1205.96
    65.3230 1.428518 35.00 1207.00 1203.98
    65.3404 1.428179 34.00 1162.00 1203.44
    65.3579 1.427840 34.00 1145.00 1203.27
    65.3753 1.427501 35.00 1243.00 1203.63
    65.3928 1.427162 34.00 1137.00 1202.79
    65.4102 1.426824 34.00 1180.00 1203.67
    65.4277 1.426485 35.00 1237.00 1203.70
    65.4451 1.426147 34.00 1190.00 1203.13
    65.4626 1.425809 34.00 1143.00 1201.64
    65.4800 1.425472 33.00 1096.00 1198.96
    65.4975 1.425134 35.00 1230.00 1195.78
    65.5149 1.424797 34.00 1144.00 1193.75
    65.5324 1.424460 34.00 1152.00 1192.42
    65.5498 1.424123 35.00 1199.00 1191.47
    65.5673 1.423786 34.00 1152.00 1190.26
    65.5847 1.423450 34.00 1165.00 1190.35
    65.6022 1.423113 35.00 1234.00 1190.60
    65.6196 1.422777 35.00 1202.00 1190.73
    65.6371 1.422442 35.00 1193.00 1190.67
    65.6545 1.422105 34.00 1139.00 1189.10
    65.6720 1.421770 35.00 1194.00 1189.38
    65.6894 1.421435 34.00 1153.00 1190.13
    65.7069 1.421100 34.00 1142.00 1191.30
    65.7243 1.420765 35.00 1193.00 1192.49
    65.7418 1.420430 34.00 1172.00 1193.26
    65.7592 1.420095 36.00 1288.00 1192.70
    65.7767 1.419761 34.00 1153.00 1191.21
    65.7941 1.419426 35.00 1226.00 1189.45
    65.8115 1.419093 34.00 1190.00 1187.94
    65.8290 1.418759 35.00 1239.00 1186.32
    65.8465 1.418425 35.00 1199.00 1186.03
    65.8639 1.418092 35.00 1195.00 1186.32
    65.8814 1.417758 35.00 1249.00 1187.07
    65.8988 1.417425 34.00 1175.00 1188.13
    65.9163 1.417092 35.00 1195.00 1189.22
    65.9337 1.416759 35.00 1193.00 1190.05
    65.9512 1.416427 34.00 1166.00 1190.50
    65.9686 1.416095 35.00 1243.00 1190.73
    65.9860 1.415763 34.00 1158.00 1191.06
    66.0035 1.415431 34.00 1174.00 1191.73
    66.0210 1.415099 35.00 1240.00 1192.83
    66.0384 1.414767 34.00 1170.00 1194.42
    66.0558 1.414436 35.00 1204.00 1196.49
    66.0733 1.414104 34.00 1149.00 1199.09
    66.0907 1.413774 35.00 1223.00 1202.38
    66.1082 1.413443 35.00 1229.00 1206.60
    66.1256 1.413112 34.00 1186.00 1212.06
    66.1431 1.412782 34.00 1165.00 1219.13
    66.1606 1.412451 35.00 1233.00 1228.39
    66.1780 1.412121 36.00 1295.00 1240.65
    66.1954 1.411792 36.00 1273.00 1256.26
    66.2129 1.411462 37.00 1352.00 1276.25
    66.2303 1.411132 37.00 1349.00 1300.66
    66.2478 1.410803 37.00 1352.00 1327.99
    66.2652 1.410474 38.00 1413.00 1354.30
    66.2827 1.410145 37.00 1377.00 1374.18
    66.3001 1.409816 37.00 1394.00 1385.07
    66.3176 1.409488 37.00 1353.00 1389.45
    66.3350 1.409159 37.00 1375.00 1390.83
    66.3525 1.408831 37.00 1379.00 1389.07
    66.3699 1.408503 38.00 1408.00 1381.38
    66.3874 1.408175 37.00 1337.00 1367.86
    66.4048 1.407847 36.00 1330.00 1352.80
    66.4223 1.407520 36.00 1331.00 1340.71
    66.4397 1.407193 36.00 1281.00 1333.11
    66.4572 1.406865 36.00 1315.00 1328.47
    66.4746 1.406539 36.00 1306.00 1324.19
    66.4921 1.406212 37.00 1382.00 1318.97
    66.5095 1.405885 36.00 1317.00 1313.48
    66.5270 1.405559 36.00 1287.00 1308.32
    66.5444 1.405233 37.00 1362.00 1302.58
    66.5619 1.404907 36.00 1285.00 1294.80
    66.5793 1.404581 36.00 1265.00 1285.14
    66.5968 1.404255 36.00 1288.00 1275.33
    66.6142 1.403930 36.00 1266.00 1267.11
    66.6317 1.403605 35.00 1242.00 1260.63
    66.6491 1.403280 35.00 1224.00 1254.52
    66.6666 1.402955 36.00 1268.00 1247.07
    66.6840 1.402630 34.00 1154.00 1238.14
    66.7014 1.402305 35.00 1203.00 1228.96
    66.7189 1.401981 35.00 1194.00 1220.91
    66.7364 1.401657 34.00 1175.00 1214.64
    66.7538 1.401333 34.00 1141.00 1210.18
    66.7712 1.401009 35.00 1208.00 1207.22
    66.7887 1.400685 34.00 1166.00 1205.59
    66.8061 1.400362 34.00 1157.00 1204.89
    66.8236 1.400039 34.00 1170.00 1204.54
    66.8410 1.399716 34.00 1167.00 1203.72
    66.8585 1.399393 35.00 1198.00 1201.89
    66.8759 1.399070 34.00 1144.00 1199.25
    66.8934 1.398748 35.00 1226.00 1196.53
    66.9108 1.398425 34.00 1188.00 1194.48
    66.9283 1.398103 34.00 1190.00 1193.60
    66.9457 1.397781 34.00 1184.00 1194.01
    66.9632 1.397459 35.00 1218.00 1195.87
    66.9806 1.397138 35.00 1192.00 1199.14
    66.9981 1.396816 35.00 1205.00 1203.44
    67.0155 1.396495 34.00 1175.00 1207.73
    67.0330 1.396174 35.00 1250.00 1210.40
    67.0504 1.395853 34.00 1172.00 1209.99
    67.0679 1.395532 35.00 1206.00 1206.58
    67.0853 1.395212 34.00 1166.00 1201.61
    67.1028 1.394891 34.00 1160.00 1196.64
    67.1202 1.394571 34.00 1140.00 1192.56
    67.1377 1.394251 34.00 1186.00 1189.69
    67.1551 1.393931 34.00 1187.00 1188.08
    67.1726 1.393611 35.00 1199.00 1187.61
    67.1900 1.393292 34.00 1184.00 1187.99
    67.2075 1.392973 34.00 1138.00 1188.58
    67.2249 1.392654 35.00 1217.00 1188.59
    67.2424 1.392335 35.00 1223.00 1187.37
    67.2598 1.392016 34.00 1184.00 1184.99
    67.2773 1.391697 34.00 1185.00 1182.09
    67.2947 1.391379 35.00 1247.00 1179.21
    67.3122 1.391061 34.00 1167.00 1176.36
    67.3296 1.390743 34.00 1128.00 1174.68
    67.3471 1.390425 35.00 1214.00 1173.62
    67.3645 1.390107 35.00 1214.00 1173.11
    67.3820 1.389790 34.00 1186.00 1172.38
    67.3994 1.389472 34.00 1133.00 1172.15
    67.4169 1.389155 33.00 1116.00 1171.48
    67.4343 1.388838 34.00 1159.00 1170.27
    67.4518 1.388521 34.00 1182.00 1168.78
    67.4692 1.388205 34.00 1138.00 1167.93
    67.4866 1.387889 34.00 1138.00 1166.74
    67.5041 1.387572 34.00 1168.00 1165.61
    67.5216 1.387256 35.00 1206.00 1165.05
    67.5390 1.386940 34.00 1177.00 1164.79
    67.5564 1.386624 34.00 1158.00 1164.75
    67.5739 1.386309 34.00 1143.00 1164.56
    67.5913 1.385993 34.00 1168.00 1164.81
    67.6088 1.385678 34.00 1182.00 1164.64
    67.6263 1.385363 35.00 1206.00 1164.28
    67.6437 1.385048 34.00 1133.00 1163.83
    67.6611 1.384734 34.00 1140.00 1163.44
    67.6786 1.384419 33.00 1120.00 1163.05
    67.6960 1.384105 33.00 1094.00 1163.08
    67.7135 1.383790 34.00 1189.00 1163.38
    67.7309 1.383476 33.00 1122.00 1163.95
    67.7484 1.383163 34.00 1175.00 1164.75
    67.7658 1.382849 34.00 1165.00 1165.61
    67.7833 1.382535 34.00 1158.00 1166.24
    67.8007 1.382222 33.00 1068.00 1166.33
    67.8182 1.381909 34.00 1142.00 1165.88
    67.8356 1.381596 34.00 1138.00 1165.11
    67.8531 1.381283 34.00 1145.00 1164.54
    67.8705 1.380971 34.00 1140.00 1164.06
    67.8880 1.380658 34.00 1123.00 1163.99
    67.9054 1.380346 35.00 1199.00 1164.26
    67.9229 1.380034 33.00 1118.00 1164.87
    67.9403 1.379722 34.00 1167.00 1165.76
    67.9578 1.379410 33.00 1122.00 1166.91
    67.9752 1.379099 34.00 1135.00 1168.20
    67.9927 1.378787 34.00 1157.00 1169.51
    68.0101 1.378476 34.00 1133.00 1170.73
    68.0276 1.378165 33.00 1117.00 1171.74
    68.0450 1.377854 33.00 1116.00 1173.49
    68.0625 1.377543 34.00 1168.00 1173.71
    68.0799 1.377233 34.00 1136.00 1173.39
    68.0974 1.376923 34.00 1145.00 1173.17
    68.1148 1.376612 35.00 1198.00 1173.16
    68.1323 1.376302 34.00 1181.00 1173.77
    68.1497 1.375993 34.00 1151.00 1174.53
    68.1672 1.375683 34.00 1145.00 1175.75
    68.1846 1.375373 34.00 1137.00 1177.45
    68.2021 1.375064 34.00 1177.00 1179.64
    68.2195 1.374755 34.00 1168.00 1182.33
    68.2370 1.374446 33.00 1106.00 1185.48
    68.2544 1.374137 35.00 1191.00 1189.15
    68.2719 1.373828 34.00 1190.00 1193.44
    68.2893 1.373520 35.00 1227.00 1198.96
    68.3068 1.373212 35.00 1209.00 1205.70
    68.3242 1.372903 35.00 1202.00 1214.34
    68.3417 1.372596 35.00 1255.00 1225.64
    68.3591 1.372288 35.00 1243.00 1240.22
    68.3766 1.371980 37.00 1343.00 1258.01
    68.3940 1.371673 35.00 1257.00 1277.15
    68.4115 1.371365 37.00 1360.00 1293.20
    68.4289 1.371058 37.00 1334.00 1300.45
    68.4464 1.370751 36.00 1300.00 1296.33
    68.4638 1.370444 35.00 1254.00 1284.03
    68.4812 1.370138 35.00 1251.00 1269.22
    68.4987 1.369831 35.00 1258.00 1256.23
    68.5162 1.369525 35.00 1213.00 1246.87
    68.5336 1.369219 36.00 1286.00 1241.74
    68.5510 1.368913 35.00 1238.00 1241.12
    68.5685 1.368607 36.00 1282.00 1243.53
    68.5860 1.368302 36.00 1275.00 1248.16
    68.6034 1.367996 35.00 1259.00 1253.30
    68.6208 1.367691 35.00 1219.00 1255.21
    68.6383 1.367386 36.00 1268.00 1252.73
    68.6557 1.367081 34.00 1158.00 1246.78
    68.6732 1.366776 35.00 1197.00 1239.71
    68.6906 1.366472 34.00 1190.00 1233.71
    68.7081 1.366167 35.00 1191.00 1230.10
    68.7255 1.365863 35.00 1222.00 1229.10
    68.7430 1.365559 35.00 1231.00 1231.02
    68.7604 1.365255 36.00 1266.00 1236.09
    68.7779 1.364951 35.00 1210.00 1244.71
    68.7953 1.364648 36.00 1275.00 1257.44
    68.8128 1.364344 36.00 1314.00 1274.73
    68.8302 1.364041 36.00 1313.00 1296.22
    68.8477 1.363738 38.00 1419.00 1319.67
    68.8651 1.363435 37.00 1339.00 1339.41
    68.8826 1.363132 36.00 1323.00 1348.69
    68.9000 1.362830 37.00 1401.00 1344.60
    68.9175 1.362527 37.00 1388.00 1331.00
    68.9349 1.362225 36.00 1326.00 1314.69
    68.9524 1.361923 36.00 1281.00 1300.65
    68.9698 1.361621 37.00 1346.00 1290.85
    68.9873 1.361319 36.00 1295.00 1285.65
    69.0047 1.361017 36.00 1295.00 1285.19
    69.0222 1.360716 37.00 1350.00 1289.54
    69.0396 1.360415 36.00 1291.00 1298.00
    69.0571 1.360114 36.00 1304.00 1308.38
    69.0745 1.359813 36.00 1278.00 1317.43
    69.0920 1.359512 36.00 1287.00 1322.29
    69.1094 1.359211 36.00 1304.00 1321.83
    69.1269 1.358911 35.00 1249.00 1315.84
    69.1443 1.358611 35.00 1211.00 1304.85
    69.1618 1.358311 36.00 1262.00 1290.72
    69.1792 1.358010 35.00 1202.00 1276.25
    69.1967 1.357711 35.00 1224.00 1263.85
    69.2141 1.357411 35.00 1220.00 1254.74
    69.2316 1.357112 35.00 1217.00 1249.41
    69.2490 1.356812 35.00 1211.00 1247.88
    69.2665 1.356513 34.00 1124.00 1249.95
    69.2839 1.356214 35.00 1201.00 1255.08
    69.3014 1.355915 35.00 1239.00 1262.19
    69.3188 1.355617 35.00 1246.00 1269.48
    69.3363 1.355318 35.00 1222.00 1275.45
    69.3537 1.355020 35.00 1235.00 1279.93
    69.3711 1.354722 36.00 1291.00 1284.03
    69.3886 1.354424 36.00 1303.00 1288.77
    69.4061 1.354126 36.00 1274.00 1294.23
    69.4235 1.353828 35.00 1207.00 1299.12
    69.4410 1.353531 36.00 1322.00 1301.48
    69.4584 1.353234 36.00 1275.00 1300.81
    69.4759 1.352936 36.00 1308.00 1298.52
    69.4933 1.352639 36.00 1294.00 1298.16
    69.5108 1.352342 36.00 1261.00 1299.51
    69.5282 1.352046 36.00 1323.00 1300.43
    69.5456 1.351749 36.00 1283.00 1297.96
    69.5631 1.351453 36.00 1272.00 1291.43
    69.5805 1.351157 36.00 1280.00 1282.70
    69.5980 1.350860 35.00 1197.00 1274.13
    69.6154 1.350564 35.00 1233.00 1266.72
    69.6329 1.350269 35.00 1257.00 1260.06
    69.6503 1.349973 36.00 1291.00 1253.44
    69.6678 1.349678 35.00 1220.00 1246.68
    69.6852 1.349383 35.00 1229.00 1241.11
    69.7027 1.349087 35.00 1205.00 1236.98
    69.7201 1.348793 35.00 1193.00 1233.48
    69.7376 1.348498 36.00 1261.00 1229.42
    69.7550 1.348203 35.00 1203.00 1223.94
    69.7725 1.347909 34.00 1185.00 1217.41
    69.7899 1.347614 34.00 1161.00 1210.95
    69.8074 1.347320 34.00 1175.00 1205.51
    69.8248 1.347027 34.00 1176.00 1201.44
    69.8423 1.346732 34.00 1169.00 1198.71
    69.8597 1.346439 34.00 1154.00 1196.85
    69.8772 1.346146 35.00 1214.00 1195.18
    69.8946 1.345852 35.00 1223.00 1193.10
    69.9121 1.345559 34.00 1187.00 1190.54
    69.9295 1.345266 33.00 1116.00 1187.27
    69.9470 1.344973 33.00 1116.00 1185.06
    69.9644 1.344680 35.00 1207.00 1183.48
    69.9819 1.344388 33.00 1118.00 1182.58
    69.9993 1.344096 34.00 1160.00 1182.21
    70.0168 1.343803 34.00 1144.00 1182.18
    70.0342 1.343511 34.00 1172.00 1182.12
    70.0517 1.343219 34.00 1162.00 1181.89
    70.0691 1.342927 34.00 1178.00 1181.56
    70.0866 1.342636 33.00 1074.00 1180.91
    70.1040 1.342344 34.00 1146.00 1180.04
    70.1215 1.342053 34.00 1157.00 1178.67
    70.1389 1.341762 34.00 1146.00 1177.58
    70.1564 1.341471 34.00 1178.00 1176.51
    70.1738 1.341180 35.00 1200.00 1175.27
    70.1913 1.340890 35.00 1206.00 1174.44
    70.2087 1.340599 34.00 1164.00 1173.69
    70.2262 1.340309 33.00 1080.00 1173.02
    70.2436 1.340019 33.00 1104.00 1172.36
    70.2611 1.339729 34.00 1149.00 1171.75
    70.2785 1.339439 34.00 1152.00 1171.27
    70.2960 1.339149 34.00 1174.00 1170.99
    70.3134 1.338859 33.00 1118.00 1170.90
    70.3309 1.338570 35.00 1191.00 1170.93
    70.3483 1.338281 35.00 1194.00 1171.17
    70.3658 1.337992 33.00 1114.00 1171.07
    70.3832 1.337703 34.00 1184.00 1171.25
    70.4007 1.337414 34.00 1141.00 1171.58
    70.4181 1.337125 35.00 1257.00 1172.16
    70.4356 1.336837 34.00 1152.00 1173.11
    70.4530 1.336549 34.00 1142.00 1174.49
    70.4705 1.336261 35.00 1207.00 1176.36
    70.4879 1.335973 35.00 1252.00 1178.40
    70.5054 1.335685 35.00 1231.00 1181.03
    70.5228 1.335397 34.00 1170.00 1183.50
    70.5403 1.335109 35.00 1240.00 1185.61
    70.5577 1.334822 34.00 1172.00 1186.92
    70.5752 1.334535 34.00 1152.00 1188.00
    70.5926 1.334248 34.00 1142.00 1189.05
    70.6100 1.333961 34.00 1189.00 1191.26
    70.6275 1.333674 35.00 1209.00 1192.79
    70.6450 1.333387 34.00 1140.00 1193.46
    70.6624 1.333101 34.00 1187.00 1193.38
    70.6799 1.332815 35.00 1194.00 1193.48
    70.6973 1.332529 35.00 1191.00 1193.84
    70.7147 1.332243 35.00 1248.00 1194.73
    70.7322 1.331957 35.00 1218.00 1196.25
    70.7496 1.331671 34.00 1168.00 1197.98
    70.7671 1.331386 35.00 1218.00 1199.54
    70.7846 1.331100 34.00 1124.00 1200.70
    70.8020 1.330815 34.00 1165.00 1202.04
    70.8194 1.330530 35.00 1220.00 1203.70
    70.8369 1.330245 34.00 1155.00 1205.72
    70.8543 1.329960 35.00 1202.00 1207.75
    70.8718 1.329676 34.00 1156.00 1209.41
    70.8892 1.329391 34.00 1166.00 1210.43
    70.9067 1.329107 35.00 1220.00 1210.66
    70.9241 1.328823 34.00 1160.00 1210.27
    70.9416 1.328539 34.00 1183.00 1209.48
    70.9591 1.328255 35.00 1208.00 1208.49
    70.9765 1.327971 34.00 1171.00 1207.01
    70.9939 1.327688 36.00 1291.00 1205.03
    71.0114 1.327404 34.00 1162.00 1202.95
    71.0288 1.327121 35.00 1258.00 1201.35
    71.0463 1.326838 34.00 1141.00 1200.56
    71.0637 1.326555 35.00 1249.00 1200.59
    71.0812 1.326272 34.00 1138.00 1201.17
    71.0986 1.325990 34.00 1187.00 1202.09
    71.1161 1.325707 34.00 1169.00 1203.17
    71.1335 1.325425 34.00 1178.00 1204.40
    71.1510 1.325143 34.00 1183.00 1205.93
    71.1684 1.324861 34.00 1154.00 1207.73
    71.1859 1.324579 35.00 1215.00 1209.75
    71.2033 1.324297 35.00 1231.00 1212.22
    71.2208 1.324015 35.00 1234.00 1215.41
    71.2382 1.323734 35.00 1225.00 1219.84
    71.2557 1.323453 34.00 1186.00 1225.02
    71.2731 1.323171 34.00 1180.00 1230.28
    71.2906 1.322891 35.00 1198.00 1234.65
    71.3080 1.322610 35.00 1209.00 1237.97
    71.3255 1.322329 34.00 1149.00 1241.29
    71.3429 1.322048 35.00 1231.00 1246.11
    71.3604 1.321768 35.00 1242.00 1253.55
    71.3778 1.321488 34.00 1165.00 1264.20
    71.3953 1.321208 36.00 1278.00 1278.41
    71.4127 1.320928 36.00 1298.00 1296.26
    71.4302 1.320648 36.00 1319.00 1316.56
    71.4476 1.320369 36.00 1289.00 1336.26
    71.4651 1.320089 37.00 1382.00 1350.97
    71.4825 1.319810 37.00 1343.00 1358.22
    71.5000 1.319531 37.00 1388.00 1359.09
    71.5174 1.319251 37.00 1337.00 1356.07
    71.5349 1.318973 35.00 1225.00 1349.35
    71.5523 1.318694 36.00 1315.00 1338.81
    71.5698 1.318415 36.00 1308.00 1325.40
    71.5872 1.318137 35.00 1255.00 1311.81
    71.6047 1.317859 36.00 1265.00 1300.73
    71.6221 1.317580 36.00 1269.00 1293.45
    71.6396 1.317302 35.00 1234.00 1289.64
    71.6570 1.317025 35.00 1226.00 1287.57
    71.6745 1.316747 35.00 1249.00 1285.11
    71.6919 1.316469 36.00 1315.00 1281.09
    71.7094 1.316192 36.00 1270.00 1275.97
    71.7268 1.315915 36.00 1317.00 1270.15
    71.7443 1.315637 35.00 1254.00 1263.39
    71.7617 1.315361 35.00 1203.00 1254.89
    71.7792 1.315084 34.00 1164.00 1244.89
    71.7966 1.314807 35.00 1210.00 1234.30
    71.8141 1.314530 34.00 1157.00 1224.25
    71.8315 1.314254 34.00 1157.00 1215.39
    71.8490 1.313978 34.00 1166.00 1208.11
    71.8664 1.313702 34.00 1144.00 1202.31
    71.8839 1.313426 33.00 1116.00 1197.83
    71.9013 1.313150 35.00 1218.00 1194.40
    71.9188 1.312874 34.00 1137.00 1191.86
    71.9362 1.312599 33.00 1086.00 1190.11
    71.9537 1.312324 34.00 1186.00 1188.99
    71.9711 1.312048 34.00 1168.00 1188.21
    71.9885 1.311774 35.00 1191.00 1187.85
    72.0060 1.311499 34.00 1181.00 1187.75
    72.0235 1.311224 35.00 1220.00 1187.85
    72.0409 1.310949 34.00 1148.00 1188.27
    72.0583 1.310675 33.00 1107.00 1188.74
    72.0758 1.310400 33.00 1096.00 1189.05
    72.0932 1.310126 34.00 1187.00 1189.07
    72.1107 1.309852 35.00 1216.00 1189.59
    72.1282 1.309578 34.00 1189.00 1189.86
    72.1456 1.309304 34.00 1185.00 1190.81
    72.1630 1.309031 34.00 1128.00 1192.66
    72.1805 1.308757 33.00 1108.00 1195.68
    72.1980 1.308484 34.00 1146.00 1199.95
    72.2154 1.308211 34.00 1190.00 1205.38
    72.2328 1.307938 34.00 1188.00 1211.42
    72.2503 1.307665 35.00 1202.00 1216.90
    72.2678 1.307392 35.00 1243.00 1220.36
    72.2852 1.307119 35.00 1232.00 1221.16
    72.3027 1.306847 35.00 1235.00 1220.15
    72.3201 1.306575 35.00 1195.00 1219.91
    72.3375 1.306303 35.00 1226.00 1220.38
    72.3550 1.306030 35.00 1234.00 1222.51
    72.3724 1.305759 34.00 1178.00 1224.14
    72.3899 1.305487 34.00 1169.00 1224.89
    72.4073 1.305215 35.00 1204.00 1224.62
    72.4248 1.304944 34.00 1153.00 1222.43
    72.4423 1.304672 35.00 1226.00 1219.80
    72.4597 1.304401 35.00 1252.00 1217.26
    72.4771 1.304130 34.00 1167.00 1214.62
    72.4946 1.303859 35.00 1221.00 1211.76
    72.5120 1.303589 35.00 1201.00 1209.50
    72.5295 1.303318 35.00 1250.00 1206.80
    72.5469 1.303048 35.00 1218.00 1205.95
    72.5644 1.302777 34.00 1189.00 1205.58
    72.5818 1.302507 34.00 1176.00 1205.59
    72.5993 1.302237 33.00 1098.00 1205.00
    72.6167 1.301967 34.00 1171.00 1204.18
    72.6342 1.301697 34.00 1174.00 1202.90
    72.6516 1.301428 34.00 1167.00 1201.71
    72.6691 1.301158 35.00 1222.00 1201.18
    72.6865 1.300889 35.00 1194.00 1201.60
    72.7040 1.300620 34.00 1162.00 1203.20
    72.7214 1.300351 35.00 1194.00 1206.90
    72.7389 1.300082 34.00 1159.00 1210.83
    72.7563 1.299813 34.00 1181.00 1215.88
    72.7738 1.299544 34.00 1167.00 1221.14
    72.7912 1.299276 35.00 1231.00 1225.40
    72.8087 1.299008 34.00 1167.00 1227.46
    72.8261 1.298740 34.00 1145.00 1227.65
    72.8436 1.298472 34.00 1180.00 1227.02
    72.8610 1.298204 34.00 1169.00 1226.26
    72.8785 1.297936 35.00 1247.00 1226.42
    72.8959 1.297668 35.00 1222.00 1227.85
    72.9134 1.297401 36.00 1269.00 1231.22
    72.9308 1.297133 34.00 1187.00 1235.63
    72.9483 1.296866 34.00 1181.00 1241.62
    72.9657 1.296599 35.00 1198.00 1249.23
    72.9832 1.296332 35.00 1195.00 1258.35
    73.0006 1.296066 36.00 1265.00 1268.81
    73.0181 1.295799 35.00 1240.00 1280.70
    73.0355 1.295532 35.00 1238.00 1294.63
    73.0530 1.295266 36.00 1288.00 1311.88
    73.0704 1.295000 36.00 1303.00 1334.27
    73.0879 1.294734 38.00 1445.00 1363.65
    73.1053 1.294468 38.00 1479.00 1401.70
    73.1228 1.294202 39.00 1555.00 1449.35
    73.1402 1.293936 41.00 1643.00 1504.23
    73.1577 1.293671 41.00 1651.00 1560.12
    73.1751 1.293405 42.00 1741.00 1606.95
    73.1926 1.293140 42.00 1779.00 1635.66
    73.2100 1.292875 41.00 1709.00 1645.14
    73.2275 1.292610 41.00 1696.00 1639.75
    73.2449 1.292345 41.00 1717.00 1623.96
    73.2624 1.292081 41.00 1651.00 1601.38
    73.2798 1.291816 41.00 1701.00 1577.35
    73.2973 1.291551 40.00 1602.00 1559.07
    73.3147 1.291287 40.00 1591.00 1552.79
    73.3322 1.291023 40.00 1564.00 1557.68
    73.3496 1.290759 40.00 1627.00 1571.25
    73.3671 1.290495 39.00 1532.00 1586.23
    73.3845 1.290231 40.00 1635.00 1594.00
    73.4020 1.289968 40.00 1628.00 1589.63
    73.4194 1.289704 40.00 1611.00 1573.62
    73.4369 1.289441 39.00 1534.00 1550.58
    73.4543 1.289178 39.00 1523.00 1525.15
    73.4718 1.288915 39.00 1526.00 1500.71
    73.4892 1.288652 39.00 1523.00 1479.71
    73.5067 1.288389 38.00 1446.00 1465.24
    73.5241 1.288127 38.00 1477.00 1458.63
    73.5416 1.287864 39.00 1511.00 1459.60
    73.5590 1.287602 39.00 1532.00 1464.50
    73.5765 1.287339 39.00 1488.00 1467.85
    73.5939 1.287077 39.00 1532.00 1465.91
    73.6114 1.286815 38.00 1458.00 1459.46
    73.6288 1.286554 39.00 1516.00 1452.64
    73.6463 1.286292 38.00 1441.00 1449.16
    73.6637 1.286031 37.00 1394.00 1449.26
    73.6812 1.285769 38.00 1472.00 1449.17
    73.6986 1.285508 38.00 1435.00 1443.41
    73.7161 1.285247 37.00 1383.00 1429.95
    73.7335 1.284986 37.00 1382.00 1411.90
    73.7510 1.284725 37.00 1367.00 1394.17
    73.7684 1.284464 37.00 1358.00 1380.27
    73.7859 1.284203 37.00 1352.00 1369.45
    73.8033 1.283943 37.00 1353.00 1361.17
    73.8208 1.283683 36.00 1331.00 1355.53
    73.8382 1.283423 38.00 1430.00 1353.55
    73.8557 1.283162 37.00 1376.00 1356.32
    73.8731 1.282902 37.00 1361.00 1363.76
    73.8906 1.282643 37.00 1364.00 1374.70
    73.9080 1.282383 38.00 1433.00 1386.70
    73.9255 1.282124 37.00 1379.00 1397.91
    73.9429 1.281864 38.00 1465.00 1407.27
    73.9604 1.281605 38.00 1434.00 1413.01
    73.9778 1.281346 38.00 1439.00 1412.01
    73.9952 1.281087 37.00 1391.00 1402.58
    74.0127 1.280828 37.00 1391.00 1387.26
    74.0302 1.280569 37.00 1359.00 1371.13
    74.0476 1.280311 37.00 1404.00 1358.65
    74.0651 1.280052 37.00 1333.00 1351.83
    74.0825 1.279794 37.00 1389.00 1350.52
    74.1000 1.279536 36.00 1315.00 1353.45
    74.1174 1.279278 38.00 1440.00 1359.34
    74.1349 1.279020 37.00 1355.00 1368.19
    74.1523 1.278762 37.00 1391.00 1380.80
    74.1697 1.278505 38.00 1433.00 1396.76
    74.1872 1.278247 38.00 1425.00 1413.06
    74.2047 1.277990 39.00 1500.00 1424.24
    74.2221 1.277732 37.00 1391.00 1425.00
    74.2396 1.277475 38.00 1417.00 1413.82
    74.2570 1.277218 37.00 1364.00 1392.90
    74.2745 1.276962 38.00 1456.00 1370.95
    74.2919 1.276705 37.00 1354.00 1351.42
    74.3094 1.276448 36.00 1298.00 1336.91
    74.3268 1.276192 36.00 1322.00 1326.59
    74.3443 1.275936 36.00 1295.00 1321.43
    74.3617 1.275679 37.00 1336.00 1320.19
    74.3792 1.275423 37.00 1347.00 1321.92
    74.3966 1.275167 36.00 1310.00 1324.60
    74.4140 1.274912 36.00 1323.00 1325.61
    74.4315 1.274656 37.00 1347.00 1322.46
    74.4490 1.274400 35.00 1251.00 1314.96
    74.4664 1.274145 36.00 1304.00 1302.99
    74.4839 1.273890 36.00 1271.00 1290.78
    74.5013 1.273635 35.00 1220.00 1279.90
    74.5188 1.273380 35.00 1240.00 1272.40
    74.5362 1.273125 34.00 1186.00 1268.67
    74.5536 1.272870 36.00 1282.00 1269.62
    74.5711 1.272616 36.00 1285.00 1274.66
    74.5885 1.272361 35.00 1234.00 1282.79
    74.6060 1.272107 36.00 1269.00 1291.68
    74.6235 1.271853 36.00 1294.00 1297.70
    74.6409 1.271599 36.00 1263.00 1297.11
    74.6584 1.271345 36.00 1319.00 1288.80
    74.6758 1.271091 36.00 1264.00 1275.72
    74.6933 1.270837 36.00 1280.00 1261.35
    74.7107 1.270584 34.00 1156.00 1248.31
    74.7281 1.270330 35.00 1231.00 1237.91
    74.7456 1.270077 34.00 1178.00 1230.43
    74.7630 1.269824 35.00 1226.00 1225.77
    74.7805 1.269571 35.00 1193.00 1223.01
    74.7980 1.269318 35.00 1213.00 1223.11
    74.8154 1.269065 35.00 1251.00 1224.66
    74.8328 1.268813 35.00 1192.00 1226.52
    74.8503 1.268560 34.00 1186.00 1227.06
    74.8678 1.268308 35.00 1219.00 1224.88
    74.8852 1.268056 34.00 1152.00 1220.41
    74.9026 1.267803 34.00 1187.00 1214.55
    74.9201 1.267551 35.00 1209.00 1208.59
    74.9376 1.267299 34.00 1156.00 1203.66
    74.9550 1.267048 34.00 1143.00 1199.36
    74.9725 1.266796 34.00 1142.00 1195.85
    74.9899 1.266545 34.00 1157.00 1192.76
    75.0073 1.266294 34.00 1173.00 1190.82
    75.0248 1.266042 34.00 1188.00 1189.22
    75.0423 1.265791 35.00 1201.00 1188.34
    75.0597 1.265540 35.00 1202.00 1187.63
    75.0771 1.265289 35.00 1193.00 1188.34
    75.0946 1.265039 34.00 1170.00 1189.83
    75.1121 1.264788 36.00 1267.00 1192.27
    75.1295 1.264538 36.00 1294.00 1194.46
    75.1469 1.264287 35.00 1193.00 1195.92
    75.1644 1.264037 35.00 1215.00 1195.89
    75.1818 1.263788 34.00 1172.00 1194.09
    75.1993 1.263537 34.00 1186.00 1191.47
    75.2167 1.263288 35.00 1251.00 1188.61
    75.2342 1.263038 34.00 1126.00 1186.06
    75.2516 1.262788 35.00 1229.00 1184.18
    75.2691 1.262539 35.00 1200.00 1182.60
    75.2865 1.262290 34.00 1181.00 1182.01
    75.3040 1.262040 34.00 1185.00 1181.45
    75.3214 1.261791 35.00 1209.00 1182.10
    75.3389 1.261543 35.00 1200.00 1183.16
    75.3564 1.261294 34.00 1157.00 1184.27
    75.3738 1.261045 34.00 1189.00 1184.97
    75.3912 1.260797 34.00 1151.00 1184.91
    75.4087 1.260548 34.00 1184.00 1184.02
    75.4261 1.260300 34.00 1137.00 1182.75
    75.4436 1.260052 34.00 1188.00 1181.83
    75.4610 1.259804 35.00 1209.00 1180.96
    75.4785 1.259556 34.00 1177.00 1180.29
    75.4959 1.259308 34.00 1132.00 1180.31
    75.5134 1.259061 34.00 1180.00 1180.77
    75.5309 1.258813 34.00 1139.00 1181.26
    75.5483 1.258566 35.00 1217.00 1182.14
    75.5657 1.258319 34.00 1165.00 1183.02
    75.5832 1.258071 34.00 1173.00 1183.99
    75.6006 1.257824 34.00 1173.00 1185.00
    75.6181 1.257577 34.00 1187.00 1186.21
    75.6355 1.257331 34.00 1162.00 1187.69
    75.6530 1.257084 34.00 1181.00 1189.43
    75.6704 1.256838 35.00 1232.00 1191.43
    75.6879 1.256591 34.00 1167.00 1193.74
    75.7054 1.256345 34.00 1188.00 1196.46
    75.7228 1.256099 34.00 1149.00 1199.62
    75.7402 1.255853 35.00 1219.00 1204.10
    75.7577 1.255607 34.00 1137.00 1209.64
    75.7751 1.255361 35.00 1199.00 1216.33
    75.7926 1.255116 34.00 1174.00 1224.17
    75.8100 1.254870 35.00 1245.00 1232.72
    75.8275 1.254625 35.00 1214.00 1240.78
    75.8449 1.254380 35.00 1210.00 1246.72
    75.8624 1.254135 35.00 1201.00 1249.71
    75.8798 1.253890 36.00 1268.00 1250.62
    75.8973 1.253645 35.00 1231.00 1251.36
    75.9147 1.253400 35.00 1249.00 1253.51
    75.9322 1.253155 35.00 1207.00 1257.33
    75.9496 1.252911 35.00 1191.00 1261.54
    75.9671 1.252667 35.00 1206.00 1264.76
    75.9845 1.252422 36.00 1268.00 1265.48
    76.0020 1.252178 35.00 1219.00 1264.58
    76.0194 1.251934 35.00 1251.00 1263.96
    76.0369 1.251690 35.00 1214.00 1265.00
    76.0543 1.251447 35.00 1250.00 1267.77
    76.0718 1.251203 35.00 1251.00 1271.23
    76.0892 1.250960 35.00 1235.00 1273.65
    76.1067 1.250716 36.00 1266.00 1273.54
    76.1241 1.250473 35.00 1258.00 1270.46
    76.1416 1.250230 36.00 1315.00 1265.51
    76.1590 1.249987 35.00 1257.00 1260.22
    76.1765 1.249744 36.00 1281.00 1255.53
    76.1939 1.249501 36.00 1265.00 1251.51
    76.2114 1.249258 35.00 1201.00 1248.21
    76.2288 1.249016 35.00 1227.00 1246.14
    76.2463 1.248774 34.00 1149.00 1246.03
    76.2637 1.248531 36.00 1305.00 1248.75
    76.2812 1.248289 36.00 1264.00 1253.64
    76.2986 1.248047 36.00 1303.00 1259.43
    76.3161 1.247805 35.00 1257.00 1263.58
    76.3335 1.247563 35.00 1255.00 1263.54
    76.3510 1.247322 35.00 1215.00 1258.67
    76.3684 1.247080 36.00 1263.00 1250.46
    76.3859 1.246839 35.00 1203.00 1241.55
    76.4033 1.246598 35.00 1210.00 1233.80
    76.4208 1.246356 35.00 1210.00 1227.93
    76.4382 1.246115 35.00 1231.00 1223.72
    76.4557 1.245875 34.00 1142.00 1220.51
    76.4731 1.245634 35.00 1205.00 1217.85
    76.4906 1.245393 35.00 1195.00 1215.79
    76.5080 1.245153 34.00 1186.00 1214.41
    76.5255 1.244912 34.00 1138.00 1213.43
    76.5430 1.244672 34.00 1180.00 1212.16
    76.5604 1.244432 35.00 1233.00 1210.04
    76.5778 1.244192 34.00 1186.00 1206.74
    76.5953 1.243952 34.00 1138.00 1202.90
    76.6127 1.243712 34.00 1154.00 1199.24
    76.6302 1.243472 35.00 1245.00 1196.24
    76.6476 1.243233 34.00 1182.00 1193.99
    76.6651 1.242993 34.00 1130.00 1192.35
    76.6825 1.242754 34.00 1149.00 1191.03
    76.7000 1.242514 34.00 1160.00 1189.91
    76.7175 1.242275 33.00 1110.00 1189.07
    76.7349 1.242036 35.00 1221.00 1188.78
    76.7523 1.241798 34.00 1130.00 1189.22
    76.7698 1.241559 34.00 1137.00 1191.19
    76.7872 1.241320 33.00 1069.00 1193.25
    76.8047 1.241082 35.00 1220.00 1195.62
    76.8221 1.240843 35.00 1214.00 1197.53
    76.8396 1.240605 34.00 1167.00 1198.12
    76.8570 1.240367 34.00 1160.00 1196.97
    76.8745 1.240129 34.00 1177.00 1194.42
    76.8919 1.239891 34.00 1185.00 1191.27
    76.9094 1.239653 34.00 1126.00 1188.29
    76.9268 1.239416 34.00 1127.00 1185.91
    76.9443 1.239178 34.00 1171.00 1184.29
    76.9617 1.238941 34.00 1125.00 1183.46
    76.9792 1.238703 34.00 1189.00 1183.35
    76.9966 1.238466 34.00 1189.00 1183.93
    77.0141 1.238230 34.00 1123.00 1185.06
    77.0315 1.237992 34.00 1144.00 1186.54
    77.0490 1.237755 33.00 1116.00 1188.04
    77.0664 1.237519 34.00 1160.00 1188.98
    77.0839 1.237282 34.00 1141.00 1189.69
    77.1013 1.237046 34.00 1180.00 1190.37
    77.1188 1.236809 34.00 1133.00 1190.86
    77.1363 1.236573 34.00 1125.00 1191.78
    77.1537 1.236337 35.00 1193.00 1193.31
    77.1711 1.236101 35.00 1210.00 1195.14
    77.1886 1.235865 33.00 1093.00 1197.28
    77.2060 1.235629 33.00 1120.00 1197.75
    77.2235 1.235394 35.00 1203.00 1196.89
    77.2409 1.235159 34.00 1123.00 1194.75
    77.2584 1.234923 35.00 1231.00 1192.11
    77.2758 1.234688 34.00 1164.00 1190.17
    77.2933 1.234453 35.00 1206.00 1188.24
    77.3108 1.234218 35.00 1197.00 1187.18
    77.3282 1.233983 34.00 1129.00 1188.17
    77.3456 1.233748 34.00 1134.00 1188.63
    77.3631 1.233513 34.00 1151.00 1189.75
    77.3805 1.233279 34.00 1162.00 1191.48
    77.3980 1.233044 34.00 1181.00 1193.67
    77.4154 1.232810 34.00 1184.00 1195.58
    77.4329 1.232576 34.00 1155.00 1197.02
    77.4503 1.232342 34.00 1162.00 1197.80
    77.4678 1.232108 34.00 1144.00 1198.08
    77.4852 1.231874 34.00 1162.00 1198.32
    77.5027 1.231640 34.00 1144.00 1198.94
    77.5201 1.231407 35.00 1206.00 1200.29
    77.5376 1.231173 35.00 1240.00 1202.58
    77.5551 1.230939 35.00 1192.00 1205.91
    77.5725 1.230706 35.00 1203.00 1210.49
    77.5899 1.230473 34.00 1146.00 1216.19
    77.6074 1.230240 33.00 1120.00 1222.64
    77.6248 1.230007 35.00 1209.00 1228.99
    77.6423 1.229774 34.00 1151.00 1234.39
    77.6597 1.229542 35.00 1243.00 1238.60
    77.6772 1.229309 35.00 1255.00 1242.38
    77.6946 1.229077 36.00 1266.00 1247.17
    77.7121 1.228844 36.00 1266.00 1254.30
    77.7296 1.228612 35.00 1209.00 1264.71
    77.7470 1.228380 35.00 1238.00 1278.87
    77.7644 1.228148 36.00 1265.00 1296.37
    77.7819 1.227916 36.00 1331.00 1315.22
    77.7993 1.227684 37.00 1374.00 1331.52
    77.8168 1.227453 35.00 1233.00 1340.54
    77.8342 1.227221 36.00 1289.00 1339.97
    77.8517 1.226990 36.00 1292.00 1331.66
    77.8691 1.226758 35.00 1253.00 1319.68
    77.8866 1.226527 36.00 1271.00 1307.77
    77.9041 1.226296 36.00 1295.00 1298.29
    77.9215 1.226065 35.00 1231.00 1292.51
    77.9389 1.225835 35.00 1255.00 1291.03
    77.9564 1.225604 36.00 1280.00 1294.32
    77.9738 1.225373 35.00 1255.00 1302.43
    77.9913 1.225143 36.00 1286.00 1315.19
    78.0087 1.224912 36.00 1265.00 1331.76
    78.0262 1.224682 36.00 1316.00 1350.23
    78.0436 1.224452 37.00 1344.00 1367.68
    78.0611 1.224222 38.00 1436.00 1381.54
    78.0785 1.223992 37.00 1403.00 1391.61
    78.0960 1.223762 38.00 1430.00 1400.24
    78.1134 1.223533 39.00 1489.00 1410.39
    78.1309 1.223303 38.00 1480.00 1423.43
    78.1484 1.223073 39.00 1538.00 1438.79
    78.1658 1.222844 40.00 1599.00 1454.41
    78.1832 1.222615 40.00 1565.00 1466.98
    78.2007 1.222386 39.00 1548.00 1472.27
    78.2181 1.222157 39.00 1514.00 1467.92
    78.2356 1.221928 38.00 1452.00 1455.56
    78.2530 1.221699 38.00 1471.00 1439.06
    78.2705 1.221471 38.00 1413.00 1421.86
    78.2879 1.221242 38.00 1429.00 1405.64
    78.3054 1.221014 38.00 1435.00 1390.78
    78.3229 1.220785 38.00 1410.00 1378.09
    78.3403 1.220557 38.00 1423.00 1368.55
    78.3577 1.220329 37.00 1392.00 1363.61
    78.3752 1.220101 37.00 1382.00 1361.99
    78.3926 1.219873 38.00 1412.00 1363.06
    78.4101 1.219646 37.00 1385.00 1365.43
    78.4276 1.219418 37.00 1368.00 1367.14
    78.4450 1.219190 37.00 1375.00 1366.68
    78.4624 1.218963 38.00 1411.00 1363.96
    78.4799 1.218736 37.00 1343.00 1359.85
    78.4974 1.218508 37.00 1353.00 1354.76
    78.5148 1.218282 37.00 1334.00 1347.57
    78.5322 1.218055 36.00 1285.00 1336.49
    78.5497 1.217828 36.00 1307.00 1320.95
    78.5671 1.217601 35.00 1249.00 1302.90
    78.5846 1.217374 35.00 1259.00 1284.88
    78.6021 1.217148 34.00 1150.00 1268.90
    78.6195 1.216921 35.00 1239.00 1255.85
    78.6370 1.216695 35.00 1208.00 1245.84
    78.6544 1.216469 35.00 1215.00 1238.62
    78.6719 1.216243 35.00 1195.00 1233.89
    78.6893 1.216017 35.00 1216.00 1231.36
    78.7068 1.215791 35.00 1234.00 1230.54
    78.7242 1.215565 34.00 1173.00 1230.81
    78.7417 1.215340 35.00 1240.00 1231.04
    78.7591 1.215114 35.00 1210.00 1230.16
    78.7766 1.214889 34.00 1164.00 1227.34
    78.7940 1.214664 35.00 1229.00 1222.74
    78.8114 1.214439 34.00 1164.00 1217.25
    78.8289 1.214213 34.00 1177.00 1211.79
    78.8463 1.213989 34.00 1161.00 1206.94
    78.8638 1.213764 34.00 1142.00 1202.91
    78.8813 1.213539 33.00 1074.00 1199.67
    78.8987 1.213315 34.00 1165.00 1197.19
    78.9162 1.213090 34.00 1159.00 1195.27
    78.9336 1.212866 34.00 1187.00 1193.27
    78.9511 1.212641 34.00 1156.00 1192.44
    78.9685 1.212417 34.00 1133.00 1191.88
    78.9860 1.212193 34.00 1158.00 1191.63
    79.0034 1.211969 34.00 1164.00 1191.85
    79.0208 1.211746 35.00 1195.00 1192.66
    79.0383 1.211522 33.00 1101.00 1193.85
    79.0558 1.211298 35.00 1191.00 1195.50
    79.0732 1.211075 34.00 1137.00 1197.81
    79.0907 1.210851 35.00 1193.00 1200.91
    79.1081 1.210628 36.00 1316.00 1205.03
    79.1256 1.210405 35.00 1242.00 1210.54
    79.1430 1.210182 35.00 1221.00 1217.56
    79.1605 1.209959 35.00 1211.00 1226.20
    79.1779 1.209736 34.00 1190.00 1236.94
    79.1954 1.209513 36.00 1263.00 1249.30
    79.2128 1.209291 37.00 1345.00 1261.38
    79.2303 1.209068 36.00 1278.00 1270.19
    79.2477 1.208846 36.00 1274.00 1272.69
    79.2652 1.208623 35.00 1242.00 1268.67
    79.2826 1.208401 35.00 1204.00 1259.97
    79.3001 1.208179 35.00 1237.00 1249.69
    79.3175 1.207957 35.00 1210.00 1239.50
    79.3350 1.207735 35.00 1231.00 1232.10
    79.3524 1.207514 35.00 1251.00 1226.91
    79.3699 1.207292 35.00 1237.00 1224.28
    79.3873 1.207070 35.00 1229.00 1223.54
    79.4048 1.206849 35.00 1238.00 1224.32
    79.4222 1.206628 35.00 1211.00 1226.87
    79.4397 1.206407 35.00 1208.00 1230.36
    79.4571 1.206185 34.00 1174.00 1233.74
    79.4746 1.205965 35.00 1252.00 1235.68
    79.4920 1.205744 35.00 1211.00 1234.96
    79.5095 1.205523 34.00 1176.00 1232.01
    79.5269 1.205302 35.00 1220.00 1227.77
    79.5444 1.205082 35.00 1213.00 1222.84
    79.5618 1.204861 35.00 1206.00 1218.55
    79.5793 1.204641 35.00 1198.00 1214.69
    79.5967 1.204421 35.00 1205.00 1211.19
    79.6142 1.204201 35.00 1197.00 1208.18
    79.6316 1.203981 35.00 1199.00 1205.58
    79.6491 1.203761 34.00 1177.00 1203.06
    79.6665 1.203541 34.00 1143.00 1201.56
    79.6840 1.203322 35.00 1213.00 1200.83
    79.7014 1.203102 36.00 1261.00 1200.90
    79.7189 1.202883 34.00 1183.00 1201.69
    79.7363 1.202663 35.00 1248.00 1203.04
    79.7538 1.202444 35.00 1194.00 1204.77
    79.7712 1.202225 35.00 1246.00 1206.86
    79.7887 1.202006 34.00 1160.00 1209.39
    79.8061 1.201787 35.00 1217.00 1212.44
    79.8236 1.201568 35.00 1209.00 1216.19
    79.8410 1.201349 35.00 1234.00 1220.12
    79.8585 1.201131 35.00 1258.00 1224.07
    79.8759 1.200912 35.00 1204.00 1227.25
    79.8934 1.200694 36.00 1269.00 1229.30
    79.9108 1.200476 34.00 1167.00 1229.47
    79.9283 1.200257 35.00 1238.00 1228.32
    79.9457 1.200040 35.00 1234.00 1226.91
    79.9632 1.199821 35.00 1245.00 1225.76
    79.9806 1.199604 36.00 1285.00 1224.92
    79.9981 1.199386 35.00 1221.00 1223.90
    80.0155 1.199168 35.00 1214.00 1222.32
    80.0330 1.198951 36.00 1261.00 1220.31
    80.0504 1.198733 34.00 1188.00 1218.43
    80.0679 1.198516 36.00 1269.00 1217.18
    80.0853 1.198299 34.00 1189.00 1216.73
    80.1028 1.198082 35.00 1214.00 1216.88
    80.1202 1.197865 35.00 1221.00 1217.13
    80.1377 1.197648 35.00 1192.00 1217.01
    80.1551 1.197431 35.00 1199.00 1216.43
    80.1726 1.197214 35.00 1252.00 1215.70
    80.1900 1.196998 35.00 1225.00 1215.31
    80.2075 1.196781 35.00 1232.00 1215.35
    80.2249 1.196565 34.00 1178.00 1215.49
    80.2424 1.196349 35.00 1247.00 1215.06
    80.2598 1.196133 35.00 1205.00 1213.59
    80.2773 1.195917 35.00 1220.00 1211.26
    80.2947 1.195701 35.00 1204.00 1208.58
    80.3122 1.195485 35.00 1223.00 1206.26
    80.3296 1.195269 36.00 1261.00 1204.75
    80.3471 1.195054 35.00 1193.00 1203.71
    80.3645 1.194838 34.00 1165.00 1202.74
    80.3820 1.194623 34.00 1187.00 1202.47
    80.3994 1.194407 35.00 1199.00 1202.30
    80.4169 1.194192 36.00 1266.00 1201.96
    80.4343 1.193977 35.00 1220.00 1201.41
    80.4518 1.193762 35.00 1255.00 1200.69
    80.4692 1.193547 35.00 1215.00 1199.78
    80.4867 1.193333 35.00 1214.00 1198.64
    80.5041 1.193118 35.00 1197.00 1197.30
    80.5216 1.192904 34.00 1167.00 1195.95
    80.5390 1.192689 34.00 1175.00 1194.84
    80.5565 1.192474 35.00 1216.00 1194.15
    80.5739 1.192260 34.00 1143.00 1193.97
    80.5914 1.192046 33.00 1120.00 1194.31
    80.6088 1.191832 34.00 1159.00 1194.97
    80.6263 1.191618 34.00 1143.00 1196.33
    80.6438 1.191404 35.00 1223.00 1198.19
    80.6612 1.191191 33.00 1119.00 1200.56
    80.6786 1.190977 34.00 1164.00 1203.49
    80.6961 1.190764 35.00 1194.00 1207.07
    80.7135 1.190550 34.00 1168.00 1211.39
    80.7310 1.190337 35.00 1243.00 1216.21
    80.7484 1.190124 35.00 1226.00 1220.83
    80.7659 1.189911 35.00 1206.00 1224.23
    80.7833 1.189698 35.00 1224.00 1225.35
    80.8008 1.189485 34.00 1184.00 1223.98
    80.8182 1.189272 35.00 1224.00 1220.66
    80.8357 1.189059 35.00 1215.00 1216.29
    80.8531 1.188847 35.00 1202.00 1211.67
    80.8706 1.188634 35.00 1191.00 1207.39
    80.8880 1.188422 35.00 1208.00 1203.93
    80.9055 1.188210 34.00 1135.00 1201.47
    80.9230 1.187997 35.00 1207.00 1199.98
    80.9404 1.187785 34.00 1134.00 1199.45
    80.9578 1.187573 35.00 1191.00 1199.71
    80.9753 1.187362 35.00 1208.00 1200.59
    80.9928 1.187150 35.00 1203.00 1201.67
    81.0102 1.186938 34.00 1184.00 1202.32
    81.0276 1.186727 34.00 1172.00 1202.15
    81.0451 1.186515 34.00 1183.00 1201.09
    81.0626 1.186304 35.00 1199.00 1199.28
    81.0800 1.186093 34.00 1155.00 1197.13
    81.0975 1.185881 34.00 1151.00 1194.99
    81.1149 1.185670 35.00 1209.00 1193.32
    81.1323 1.185460 35.00 1229.00 1191.97
    81.1498 1.185249 34.00 1148.00 1191.39
    81.1673 1.185038 34.00 1170.00 1191.55
    81.1847 1.184827 35.00 1248.00 1192.48
    81.2021 1.184617 35.00 1246.00 1194.21
    81.2196 1.184406 35.00 1207.00 1196.50
    81.2371 1.184196 36.00 1279.00 1199.06
    81.2545 1.183986 35.00 1249.00 1201.44
    81.2720 1.183776 35.00 1221.00 1202.34
    81.2894 1.183566 35.00 1232.00 1201.60
    81.3069 1.183356 34.00 1155.00 1199.24
    81.3243 1.183146 35.00 1202.00 1196.07
    81.3418 1.182936 35.00 1191.00 1192.85
    81.3592 1.182727 35.00 1192.00 1190.35
    81.3766 1.182517 35.00 1235.00 1188.14
    81.3941 1.182308 34.00 1159.00 1186.67
    81.4116 1.182099 35.00 1207.00 1185.80
    81.4290 1.181889 34.00 1187.00 1185.58
    81.4465 1.181680 34.00 1168.00 1185.79
    81.4639 1.181471 34.00 1164.00 1186.43
    81.4814 1.181262 34.00 1174.00 1187.30
    81.4988 1.181054 34.00 1177.00 1188.12
    81.5163 1.180845 36.00 1266.00 1188.53
    81.5337 1.180637 34.00 1185.00 1188.25
    81.5512 1.180428 34.00 1170.00 1187.25
    81.5686 1.180219 35.00 1219.00 1185.87
    81.5861 1.180011 34.00 1162.00 1184.38
    81.6035 1.179803 34.00 1176.00 1183.09
    81.6210 1.179595 33.00 1107.00 1181.96
    81.6384 1.179387 35.00 1204.00 1181.15
    81.6559 1.179179 35.00 1203.00 1180.61
    81.6733 1.178971 34.00 1187.00 1180.24
    81.6908 1.178764 34.00 1189.00 1179.96
    81.7082 1.178556 34.00 1141.00 1179.70
    81.7257 1.178348 34.00 1140.00 1179.45
    81.7431 1.178141 34.00 1142.00 1179.23
    81.7606 1.177934 34.00 1145.00 1179.06
    81.7780 1.177727 34.00 1178.00 1178.94
    81.7955 1.177520 33.00 1116.00 1178.96
    81.8129 1.177313 34.00 1167.00 1179.10
    81.8304 1.177106 35.00 1197.00 1179.38
    81.8478 1.176899 35.00 1219.00 1180.07
    81.8653 1.176692 35.00 1197.00 1180.73
    81.8827 1.176486 35.00 1193.00 1181.63
    81.9002 1.176279 34.00 1162.00 1182.65
    81.9176 1.176073 34.00 1173.00 1184.05
    81.9351 1.175867 36.00 1261.00 1185.80
    81.9525 1.175660 35.00 1208.00 1187.91
    81.9700 1.175454 34.00 1136.00 1190.44
    81.9874 1.175248 34.00 1170.00 1194.12
    82.0049 1.175043 34.00 1175.00 1197.99
    82.0223 1.174837 34.00 1181.00 1202.66
    82.0398 1.174631 36.00 1272.00 1208.13
    82.0572 1.174425 35.00 1216.00 1214.14
    82.0747 1.174220 35.00 1253.00 1220.10
    82.0921 1.174015 35.00 1255.00 1225.43
    82.1096 1.173809 34.00 1183.00 1229.94
    82.1270 1.173604 37.00 1348.00 1234.71
    82.1445 1.173399 35.00 1238.00 1238.48
    82.1619 1.173194 34.00 1181.00 1241.74
    82.1794 1.172989 35.00 1231.00 1243.63
    82.1968 1.172784 35.00 1232.00 1244.15
    82.2143 1.172580 34.00 1181.00 1243.13
    82.2317 1.172375 35.00 1248.00 1242.30
    82.2492 1.172171 34.00 1186.00 1242.83
    82.2666 1.171966 35.00 1236.00 1245.25
    82.2841 1.171762 36.00 1295.00 1249.26
    82.3015 1.171558 35.00 1250.00 1253.60
    82.3190 1.171354 35.00 1235.00 1256.52
    82.3364 1.171149 36.00 1270.00 1256.64
    82.3539 1.170946 35.00 1240.00 1253.54
    82.3713 1.170742 35.00 1227.00 1248.84
    82.3888 1.170538 36.00 1266.00 1243.69
    82.4062 1.170334 36.00 1263.00 1238.92
    82.4237 1.170131 36.00 1287.00 1234.74
    82.4411 1.169928 35.00 1208.00 1230.81
    82.4586 1.169724 35.00 1223.00 1227.08
    82.4761 1.169521 34.00 1187.00 1223.89
    82.4935 1.169318 35.00 1227.00 1221.64
    82.5110 1.169115 35.00 1252.00 1220.56
    82.5284 1.168912 35.00 1202.00 1220.57
    82.5458 1.168709 34.00 1181.00 1221.26
    82.5633 1.168506 34.00 1187.00 1221.96
    82.5807 1.168304 35.00 1223.00 1222.09
    82.5982 1.168101 36.00 1275.00 1221.54
    82.6156 1.167899 35.00 1240.00 1220.76
    82.6331 1.167696 35.00 1202.00 1220.44
    82.6506 1.167494 34.00 1160.00 1221.18
    82.6680 1.167292 35.00 1221.00 1223.24
    82.6855 1.167090 36.00 1269.00 1227.23
    82.7029 1.166888 35.00 1229.00 1231.92
    82.7204 1.166686 36.00 1301.00 1237.06
    82.7378 1.166484 36.00 1277.00 1241.82
    82.7553 1.166283 36.00 1262.00 1246.00
    82.7727 1.166081 35.00 1208.00 1249.67
    82.7902 1.165880 35.00 1251.00 1254.10
    82.8076 1.165678 35.00 1255.00 1260.30
    82.8251 1.165477 35.00 1259.00 1268.54
    82.8425 1.165276 36.00 1283.00 1278.81
    82.8599 1.165075 36.00 1266.00 1287.73
    82.8774 1.164874 36.00 1319.00 1293.68
    82.8949 1.164673 36.00 1292.00 1295.61
    82.9123 1.164472 36.00 1304.00 1294.04
    82.9298 1.164271 35.00 1252.00 1291.50
    82.9472 1.164071 37.00 1339.00 1290.32
    82.9647 1.163870 35.00 1241.00 1291.93
    82.9821 1.163670 35.00 1255.00 1296.93
    82.9996 1.163470 37.00 1338.00 1305.10
    83.0170 1.163269 37.00 1354.00 1316.23
    83.0344 1.163070 36.00 1313.00 1329.58
    83.0519 1.162869 37.00 1336.00 1343.51
    83.0694 1.162669 38.00 1412.00 1355.13
    83.0868 1.162469 37.00 1374.00 1361.41
    83.1043 1.162270 37.00 1376.00 1361.28
    83.1217 1.162070 36.00 1307.00 1356.10
    83.1392 1.161870 36.00 1283.00 1348.36
    83.1566 1.161671 37.00 1344.00 1340.40
    83.1741 1.161472 37.00 1377.00 1333.77
    83.1915 1.161273 37.00 1378.00 1329.00
    83.2090 1.161073 36.00 1311.00 1325.71
    83.2264 1.160874 37.00 1350.00 1323.22
    83.2439 1.160675 36.00 1282.00 1321.35
    83.2613 1.160476 38.00 1407.00 1319.31
    83.2788 1.160278 37.00 1397.00 1316.84
    83.2962 1.160079 36.00 1275.00 1313.76
    83.3137 1.159880 36.00 1331.00 1309.71
    83.3311 1.159682 36.00 1289.00 1303.90
    83.3486 1.159483 36.00 1294.00 1296.41
    83.3660 1.159285 36.00 1321.00 1287.77
    83.3835 1.159087 36.00 1282.00 1279.31
    83.4009 1.158889 36.00 1297.00 1272.34
    83.4184 1.158691 35.00 1239.00 1267.65
    83.4358 1.158493 35.00 1243.00 1265.15
    83.4533 1.158295 36.00 1264.00 1264.47
    83.4707 1.158097 35.00 1256.00 1264.83
    83.4882 1.157899 36.00 1299.00 1266.25
    83.5056 1.157702 36.00 1287.00 1268.35
    83.5231 1.157505 36.00 1269.00 1270.94
    83.5405 1.157307 35.00 1257.00 1273.71
    83.5580 1.157110 36.00 1308.00 1276.00
    83.5754 1.156913 37.00 1349.00 1276.74
    83.5929 1.156716 36.00 1272.00 1275.54
    83.6103 1.156519 36.00 1287.00 1272.79
    83.6278 1.156322 35.00 1241.00 1269.97
    83.6452 1.156125 35.00 1232.00 1268.67
    83.6627 1.155928 36.00 1287.00 1270.10
    83.6802 1.155731 37.00 1355.00 1274.73
    83.6976 1.155535 36.00 1291.00 1282.55
    83.7150 1.155339 37.00 1368.00 1292.84
    83.7325 1.155142 36.00 1331.00 1304.68
    83.7499 1.154946 37.00 1400.00 1316.55
    83.7674 1.154750 36.00 1329.00 1326.78
    83.7849 1.154554 37.00 1368.00 1333.08
    83.8023 1.154358 37.00 1345.00 1333.34
    83.8198 1.154162 36.00 1304.00 1327.10
    83.8372 1.153966 37.00 1338.00 1316.11
    83.8547 1.153770 37.00 1349.00 1303.10
    83.8721 1.153575 36.00 1319.00 1290.59
    83.8896 1.153379 36.00 1280.00 1280.15
    83.9070 1.153184 36.00 1330.00 1273.00
    83.9245 1.152989 36.00 1284.00 1269.15
    83.9419 1.152793 36.00 1330.00 1268.20
    83.9594 1.152598 36.00 1264.00 1269.38
    83.9768 1.152403 36.00 1287.00 1271.84
    83.9943 1.152208 35.00 1232.00 1274.95
    84.0117 1.152014 36.00 1279.00 1278.32
    84.0292 1.151819 35.00 1234.00 1281.34
    84.0466 1.151624 36.00 1330.00 1283.54
    84.0641 1.151429 36.00 1317.00 1284.81
    84.0815 1.151235 36.00 1294.00 1285.26
    84.0990 1.151041 36.00 1318.00 1285.68
    84.1164 1.150846 36.00 1262.00 1286.45
    84.1339 1.150652 36.00 1282.00 1286.88
    84.1513 1.150458 36.00 1298.00 1285.31
    84.1688 1.150264 36.00 1330.00 1280.57
    84.1862 1.150070 35.00 1215.00 1272.59
    84.2037 1.149876 35.00 1252.00 1262.70
    84.2211 1.149683 35.00 1231.00 1252.44
    84.2386 1.149489 35.00 1229.00 1242.56
    84.2560 1.149295 34.00 1134.00 1235.04
    84.2735 1.149102 35.00 1222.00 1229.05
    84.2909 1.148909 35.00 1204.00 1224.85
    84.3084 1.148715 35.00 1252.00 1222.41
    84.3258 1.148522 35.00 1206.00 1221.47
    84.3433 1.148329 34.00 1172.00 1221.70
    84.3607 1.148136 35.00 1246.00 1222.68
    84.3782 1.147943 34.00 1182.00 1224.07
    84.3956 1.147750 34.00 1183.00 1224.77
    84.4131 1.147557 36.00 1272.00 1223.73
    84.4305 1.147365 34.00 1171.00 1220.82
    84.4480 1.147172 35.00 1258.00 1216.25
    84.4654 1.146980 34.00 1178.00 1210.94
    84.4829 1.146787 33.00 1119.00 1205.46
    84.5003 1.146595 34.00 1178.00 1200.99
    84.5178 1.146403 35.00 1194.00 1197.40
    84.5352 1.146211 33.00 1118.00 1194.70
    84.5527 1.146019 35.00 1192.00 1192.65
    84.5701 1.145827 35.00 1238.00 1190.95
    84.5876 1.145635 34.00 1188.00 1189.35
    84.6050 1.145443 35.00 1253.00 1187.72
    84.6225 1.145252 34.00 1172.00 1185.95
    84.6399 1.145060 34.00 1150.00 1184.46
    84.6574 1.144869 34.00 1181.00 1182.71
    84.6748 1.144677 34.00 1151.00 1181.00
    84.6923 1.144486 34.00 1166.00 1179.37
    84.7097 1.144295 34.00 1136.00 1177.86
    84.7272 1.144104 34.00 1139.00 1176.57
    84.7447 1.143913 33.00 1095.00 1175.32
    84.7621 1.143722 35.00 1200.00 1174.55
    84.7795 1.143531 34.00 1152.00 1174.03
    84.7970 1.143340 34.00 1168.00 1173.70
    84.8145 1.143150 34.00 1190.00 1173.48
    84.8319 1.142959 34.00 1190.00 1173.29
    84.8494 1.142769 34.00 1161.00 1173.09
    84.8668 1.142578 34.00 1153.00 1172.95
    84.8842 1.142388 34.00 1161.00 1172.67
    84.9017 1.142198 35.00 1232.00 1172.21
    84.9192 1.142008 33.00 1118.00 1171.92
    84.9366 1.141818 34.00 1151.00 1171.66
    84.9541 1.141628 34.00 1156.00 1171.04
    84.9715 1.141438 34.00 1137.00 1171.04
    84.9890 1.141248 34.00 1174.00 1171.26
    85.0064 1.141058 34.00 1178.00 1171.58
    85.0239 1.140869 34.00 1164.00 1172.30
    85.0413 1.140680 34.00 1182.00 1173.36
    85.0588 1.140490 34.00 1143.00 1174.83
    85.0762 1.140301 34.00 1182.00 1176.79
    85.0937 1.140111 34.00 1153.00 1179.30
    85.1111 1.139922 34.00 1153.00 1182.41
    85.1286 1.139733 34.00 1135.00 1186.02
    85.1460 1.139544 34.00 1132.00 1190.07
    85.1635 1.139356 34.00 1174.00 1194.45
    85.1809 1.139167 35.00 1240.00 1198.75
    85.1984 1.138978 35.00 1191.00 1202.43
    85.2158 1.138790 34.00 1187.00 1204.41
    85.2333 1.138601 34.00 1180.00 1204.40
    85.2507 1.138413 35.00 1248.00 1202.18
    85.2682 1.138224 35.00 1203.00 1198.53
    85.2856 1.138036 35.00 1213.00 1194.51
    85.3031 1.137848 34.00 1152.00 1190.89
    85.3205 1.137660 34.00 1141.00 1187.87
    85.3380 1.137472 35.00 1213.00 1186.05
    85.3554 1.137284 35.00 1226.00 1185.33
    85.3729 1.137096 34.00 1159.00 1185.57
    85.3903 1.136909 34.00 1154.00 1186.67
    85.4078 1.136721 35.00 1242.00 1188.59
    85.4252 1.136533 33.00 1114.00 1191.23
    85.4427 1.136346 35.00 1204.00 1194.47
    85.4601 1.136159 35.00 1216.00 1198.14
    85.4776 1.135971 35.00 1225.00 1201.90
    85.4950 1.135784 34.00 1170.00 1205.47
    85.5125 1.135597 35.00 1193.00 1208.63
    85.5299 1.135410 34.00 1167.00 1211.24
    85.5474 1.135223 35.00 1217.00 1213.13
    85.5648 1.135036 34.00 1138.00 1213.52
    85.5823 1.134850 35.00 1207.00 1212.04
    85.5997 1.134663 35.00 1204.00 1208.62
    85.6172 1.134476 34.00 1177.00 1203.88
    85.6346 1.134290 35.00 1216.00 1198.71
    85.6521 1.134104 34.00 1130.00 1193.88
    85.6695 1.133917 34.00 1155.00 1189.89
    85.6870 1.133731 35.00 1226.00 1186.91
    85.7044 1.133545 34.00 1138.00 1185.02
    85.7219 1.133359 33.00 1094.00 1184.16
    85.7394 1.133173 34.00 1182.00 1184.24
    85.7568 1.132987 35.00 1192.00 1185.19
    85.7742 1.132801 35.00 1239.00 1186.81
    85.7917 1.132616 34.00 1165.00 1189.16
    85.8092 1.132430 35.00 1195.00 1191.41
    85.8266 1.132244 34.00 1172.00 1193.44
    85.8441 1.132059 36.00 1270.00 1194.86
    85.8615 1.131874 34.00 1133.00 1195.30
    85.8789 1.131689 35.00 1232.00 1194.53
    85.8964 1.131503 34.00 1154.00 1192.48
    85.9139 1.131318 35.00 1211.00 1189.35
    85.9313 1.131133 34.00 1183.00 1185.59
    85.9488 1.130948 35.00 1206.00 1181.96
    85.9662 1.130764 35.00 1231.00 1178.47
    85.9837 1.130579 34.00 1133.00 1175.58
    86.0011 1.130394 34.00 1188.00 1173.24
    86.0186 1.130210 34.00 1142.00 1171.48
    86.0360 1.130025 34.00 1178.00 1170.18
    86.0535 1.129841 34.00 1162.00 1169.28
    86.0709 1.129656 34.00 1173.00 1168.73
    86.0884 1.129472 34.00 1166.00 1168.49
    86.1058 1.129288 33.00 1062.00 1168.52
    86.1233 1.129104 34.00 1137.00 1168.71
    86.1407 1.128920 34.00 1127.00 1168.87
    86.1582 1.128736 33.00 1096.00 1168.78
    86.1756 1.128552 33.00 1122.00 1168.33
    86.1931 1.128369 34.00 1168.00 1167.53
    86.2105 1.128185 34.00 1146.00 1166.55
    86.2280 1.128002 34.00 1157.00 1165.57
    86.2454 1.127818 34.00 1152.00 1164.73
    86.2629 1.127635 34.00 1136.00 1164.34
    86.2803 1.127452 33.00 1058.00 1163.95
    86.2978 1.127268 33.00 1116.00 1164.20
    86.3152 1.127085 34.00 1189.00 1164.33
    86.3327 1.126902 34.00 1171.00 1164.68
    86.3501 1.126719 33.00 1102.00 1165.35
    86.3676 1.126537 33.00 1113.00 1166.45
    86.3850 1.126354 33.00 1094.00 1167.83
    86.4025 1.126171 34.00 1129.00 1169.49
    86.4199 1.125989 34.00 1162.00 1171.64
    86.4374 1.125806 35.00 1195.00 1174.01
    86.4548 1.125624 33.00 1117.00 1176.30
    86.4723 1.125441 34.00 1189.00 1178.07
    86.4898 1.125259 34.00 1136.00 1178.92
    86.5072 1.125077 34.00 1155.00 1178.78
    86.5247 1.124895 35.00 1230.00 1177.96
    86.5421 1.124713 34.00 1175.00 1176.94
    86.5595 1.124531 34.00 1157.00 1176.15
    86.5770 1.124349 34.00 1151.00 1175.86
    86.5944 1.124168 34.00 1148.00 1176.22
    86.6119 1.123986 34.00 1180.00 1177.30
    86.6293 1.123804 34.00 1176.00 1179.10
    86.6468 1.123623 33.00 1113.00 1181.57
    86.6643 1.123441 33.00 1105.00 1184.45
    86.6817 1.123260 34.00 1144.00 1187.59
    86.6992 1.123079 34.00 1171.00 1190.59
    86.7166 1.122898 34.00 1130.00 1193.21
    86.7341 1.122717 34.00 1137.00 1195.68
    86.7515 1.122536 34.00 1150.00 1198.27
    86.7690 1.122355 35.00 1222.00 1201.14
    86.7864 1.122174 35.00 1214.00 1204.97
    86.8039 1.121993 35.00 1227.00 1209.88
    86.8213 1.121813 35.00 1192.00 1215.71
    86.8388 1.121632 34.00 1175.00 1221.71
    86.8562 1.121452 35.00 1237.00 1226.47
    86.8737 1.121271 35.00 1234.00 1228.54
    86.8911 1.121091 35.00 1217.00 1227.31
    86.9086 1.120911 35.00 1236.00 1223.36
    86.9260 1.120731 34.00 1175.00 1218.05
    86.9435 1.120551 34.00 1156.00 1212.63
    86.9609 1.120371 34.00 1167.00 1207.85
    86.9784 1.120191 35.00 1195.00 1204.06
    86.9958 1.120011 35.00 1218.00 1201.36
    87.0133 1.119831 34.00 1180.00 1199.87
    87.0307 1.119651 35.00 1239.00 1199.78
    87.0482 1.119472 35.00 1233.00 1200.90
    87.0656 1.119292 35.00 1208.00 1203.45
    87.0831 1.119113 34.00 1165.00 1207.33
    87.1005 1.118934 34.00 1165.00 1212.53
    87.1180 1.118755 36.00 1273.00 1219.02
    87.1354 1.118575 35.00 1231.00 1225.30
    87.1529 1.118396 35.00 1206.00 1231.39
    87.1703 1.118218 34.00 1170.00 1236.75
    87.1878 1.118039 35.00 1248.00 1241.26
    87.2052 1.117860 35.00 1217.00 1244.66
    87.2227 1.117681 35.00 1223.00 1246.68
    87.2401 1.117503 35.00 1215.00 1247.16
    87.2576 1.117324 35.00 1216.00 1245.75
    87.2750 1.117146 34.00 1149.00 1242.00
    87.2925 1.116967 35.00 1248.00 1235.86
    87.3099 1.116789 35.00 1201.00 1228.12
    87.3274 1.116611 34.00 1155.00 1220.06
    87.3448 1.116433 35.00 1211.00 1212.72
    87.3623 1.116254 34.00 1164.00 1206.87
    87.3797 1.116077 35.00 1216.00 1202.76
    87.3972 1.115899 34.00 1166.00 1200.44
    87.4147 1.115721 34.00 1190.00 1199.77
    87.4321 1.115543 34.00 1164.00 1200.55
    87.4495 1.115366 34.00 1138.00 1202.39
    87.4670 1.115188 34.00 1153.00 1204.71
    87.4845 1.115010 34.00 1184.00 1206.79
    87.5019 1.114833 33.00 1118.00 1207.98
    87.5194 1.114656 34.00 1126.00 1207.82
    87.5368 1.114479 35.00 1227.00 1206.09
    87.5543 1.114301 35.00 1191.00 1202.85
    87.5717 1.114124 35.00 1213.00 1198.44
    87.5892 1.113947 35.00 1197.00 1193.50
    87.6066 1.113770 34.00 1149.00 1188.63
    87.6241 1.113594 34.00 1182.00 1184.28
    87.6415 1.113417 34.00 1151.00 1180.65
    87.6590 1.113240 33.00 1088.00 1177.84
    87.6764 1.113064 34.00 1181.00 1175.66
    87.6939 1.112887 34.00 1178.00 1174.22
    87.7113 1.112711 34.00 1140.00 1173.36
    87.7288 1.112535 34.00 1125.00 1173.66
    87.7462 1.112358 35.00 1222.00 1173.73
    87.7637 1.112182 34.00 1156.00 1174.11
    87.7811 1.112006 34.00 1161.00 1174.66
    87.7986 1.111830 34.00 1123.00 1175.35
    87.8160 1.111654 34.00 1146.00 1176.27
    87.8335 1.111478 34.00 1148.00 1177.58
    87.8509 1.111302 36.00 1267.00 1179.49
    87.8684 1.111127 35.00 1199.00 1182.39
    87.8858 1.110951 34.00 1176.00 1185.71
    87.9033 1.110776 34.00 1188.00 1189.85
    87.9207 1.110600 35.00 1208.00 1194.61
    87.9382 1.110425 35.00 1204.00 1199.92
    87.9556 1.110250 36.00 1302.00 1205.95
    87.9731 1.110075 35.00 1232.00 1212.89
    87.9905 1.109899 35.00 1198.00 1220.80
    88.0080 1.109724 35.00 1226.00 1229.22
    88.0254 1.109550 36.00 1286.00 1237.15
    88.0429 1.109375 35.00 1254.00 1243.26
    88.0603 1.109200 36.00 1267.00 1246.14
    88.0778 1.109025 35.00 1254.00 1245.29
    88.0953 1.108850 36.00 1283.00 1240.77
    88.1127 1.108676 36.00 1277.00 1233.60
    88.1301 1.108502 34.00 1187.00 1225.49
    88.1476 1.108327 35.00 1219.00 1217.91
    88.1650 1.108153 35.00 1235.00 1211.67
    88.1825 1.107979 35.00 1203.00 1207.11
    88.2000 1.107804 36.00 1265.00 1204.08
    88.2174 1.107630 36.00 1270.00 1202.42
    88.2348 1.107457 35.00 1193.00 1202.03
    88.2523 1.107283 35.00 1211.00 1202.77
    88.2698 1.107109 35.00 1236.00 1204.49
    88.2872 1.106935 35.00 1195.00 1206.80
    88.3047 1.106761 35.00 1221.00 1209.06
    88.3221 1.106588 35.00 1235.00 1210.54
    88.3396 1.106414 35.00 1206.00 1210.58
    88.3570 1.106241 34.00 1165.00 1209.03
    88.3745 1.106068 34.00 1175.00 1206.00
    88.3919 1.105894 34.00 1188.00 1202.21
    88.4094 1.105721 33.00 1094.00 1197.91
    88.4268 1.105548 34.00 1175.00 1194.55
    88.4443 1.105375 34.00 1133.00 1191.84
    88.4617 1.105202 35.00 1220.00 1189.91
    88.4792 1.105029 34.00 1175.00 1189.35
    88.4966 1.104856 35.00 1239.00 1189.98
    88.5141 1.104684 34.00 1178.00 1191.90
    88.5315 1.104511 34.00 1181.00 1195.39
    88.5490 1.104339 34.00 1174.00 1200.17
    88.5664 1.104166 35.00 1222.00 1206.46
    88.5839 1.103994 35.00 1219.00 1214.07
    88.6013 1.103822 34.00 1173.00 1222.44
    88.6188 1.103649 34.00 1157.00 1230.48
    88.6362 1.103477 35.00 1250.00 1236.43
    88.6537 1.103305 35.00 1200.00 1239.01
    88.6711 1.103133 35.00 1234.00 1237.75
    88.6886 1.102961 35.00 1223.00 1234.03
    88.7060 1.102789 36.00 1271.00 1229.41
    88.7235 1.102618 36.00 1266.00 1225.33
    88.7410 1.102446 34.00 1182.00 1222.37
    88.7584 1.102274 35.00 1209.00 1220.76
    88.7758 1.102103 35.00 1252.00 1220.02
    88.7933 1.101931 34.00 1176.00 1219.01
    88.8108 1.101760 35.00 1236.00 1217.43
    88.8282 1.101589 35.00 1207.00 1215.32
    88.8457 1.101418 34.00 1177.00 1213.30
    88.8631 1.101246 34.00 1185.00 1211.98
    88.8805 1.101076 35.00 1230.00 1211.47
    88.8980 1.100905 33.00 1122.00 1211.44
    88.9155 1.100734 34.00 1175.00 1211.06
    88.9329 1.100563 35.00 1192.00 1209.62
    88.9504 1.100392 34.00 1182.00 1206.91
    88.9678 1.100222 34.00 1170.00 1203.40
    88.9853 1.100051 35.00 1257.00 1199.60
    89.0027 1.099880 35.00 1192.00 1196.20
    89.0202 1.099710 35.00 1232.00 1193.52
    89.0376 1.099540 34.00 1132.00 1191.56
    89.0551 1.099370 34.00 1181.00 1190.06
    89.0725 1.099199 34.00 1155.00 1188.65
    89.0900 1.099029 34.00 1130.00 1187.11
    89.1074 1.098859 34.00 1145.00 1185.35
    89.1249 1.098689 34.00 1176.00 1183.63
    89.1423 1.098519 35.00 1217.00 1182.14
    89.1598 1.098350 35.00 1236.00 1181.17
    89.1772 1.098180 34.00 1182.00 1180.77
    89.1947 1.098010 34.00 1183.00 1180.98
    89.2121 1.097841 35.00 1227.00 1181.90
    89.2296 1.097672 34.00 1142.00 1183.51
    89.2470 1.097502 34.00 1188.00 1186.26
    89.2645 1.097333 34.00 1139.00 1190.14
    89.2819 1.097163 34.00 1162.00 1194.94
    89.2994 1.096994 35.00 1210.00 1201.06
    89.3168 1.096825 35.00 1208.00 1207.80
    89.3343 1.096656 35.00 1245.00 1214.29
    89.3518 1.096487 34.00 1184.00 1219.25
    89.3692 1.096318 35.00 1250.00 1221.55
    89.3866 1.096150 35.00 1245.00 1220.83
    89.4041 1.095981 34.00 1152.00 1217.73
    89.4215 1.095812 34.00 1175.00 1213.55
    89.4390 1.095644 35.00 1206.00 1209.64
    89.4564 1.095475 35.00 1236.00 1206.90
    89.4739 1.095307 34.00 1189.00 1205.79
    89.4913 1.095139 35.00 1236.00 1206.39
    89.5088 1.094970 34.00 1186.00 1208.39
    89.5263 1.094802 35.00 1238.00 1211.47
    89.5437 1.094634 34.00 1166.00 1214.54
    89.5611 1.094466 34.00 1186.00 1216.87
    89.5786 1.094298 35.00 1231.00 1218.75
    89.5961 1.094130 35.00 1192.00 1220.52
    89.6135 1.093963 36.00 1279.00 1222.34
    89.6310 1.093795 35.00 1195.00 1224.48
    89.6484 1.093627 36.00 1297.00 1226.68
    89.6659 1.093460 36.00 1281.00 1228.54
    89.6833 1.093292 34.00 1190.00 1229.51
    89.7008 1.093125 35.00 1242.00 1229.15
    89.7182 1.092958 36.00 1285.00 1227.08
    89.7357 1.092790 35.00 1195.00 1223.42
    89.7531 1.092623 34.00 1154.00 1218.81
    89.7706 1.092456 35.00 1235.00 1214.07
    89.7880 1.092289 33.00 1074.00 1209.70
    89.8055 1.092122 34.00 1177.00 1205.85
    89.8229 1.091955 35.00 1254.00 1202.39
    89.8404 1.091789 35.00 1201.00 1199.10
    89.8578 1.091622 34.00 1181.00 1195.59
    89.8753 1.091455 35.00 1204.00 1192.46
    89.8927 1.091289 34.00 1171.00 1189.39
    89.9102 1.091122 35.00 1223.00 1186.23
    89.9276 1.090956 35.00 1193.00 1182.87
    89.9451 1.090790 35.00 1242.00 1179.35
    89.9625 1.090623 34.00 1168.00 1175.86
    89.9800 1.090457 34.00 1135.00 1172.68
    89.9974 1.090291 34.00 1143.00 1170.05
    90.0149 1.090125 35.00 1195.00 1167.93
    90.0323 1.089959 35.00 1201.00 1166.57
    90.0498 1.089793 35.00 1213.00 1165.71
    90.0672 1.089628 34.00 1181.00 1165.18
    90.0847 1.089462 33.00 1121.00 1164.80
    90.1022 1.089296 34.00 1186.00 1164.46
    90.1196 1.089131 35.00 1210.00 1164.04
    90.1370 1.088965 35.00 1209.00 1163.47
    90.1545 1.088800 34.00 1142.00 1163.17
    90.1720 1.088634 34.00 1141.00 1162.95
    90.1894 1.088469 33.00 1078.00 1162.75
    90.2069 1.088304 34.00 1171.00 1162.49
    90.2243 1.088139 35.00 1193.00 1162.08
    90.2418 1.087974 34.00 1156.00 1161.57
    90.2592 1.087809 32.00 1047.00 1161.07
    90.2767 1.087644 34.00 1127.00 1160.72
    90.2941 1.087479 35.00 1227.00 1160.82
    90.3116 1.087314 34.00 1169.00 1161.08
    90.3290 1.087150 34.00 1127.00 1161.75
    90.3465 1.086985 34.00 1176.00 1162.89
    90.3639 1.086821 34.00 1127.00 1164.56
    90.3814 1.086656 34.00 1142.00 1166.77
    90.3988 1.086492 34.00 1162.00 1169.49
    90.4163 1.086328 33.00 1117.00 1172.92
    90.4337 1.086163 34.00 1144.00 1176.44
    90.4512 1.085999 35.00 1206.00 1179.95
    90.4686 1.085835 34.00 1159.00 1182.96
    90.4861 1.085671 34.00 1152.00 1185.54
    90.5035 1.085507 34.00 1168.00 1186.51
    90.5210 1.085343 34.00 1184.00 1186.56
    90.5384 1.085180 35.00 1229.00 1186.23
    90.5559 1.085016 34.00 1156.00 1185.62
    90.5733 1.084852 34.00 1144.00 1184.78
    90.5908 1.084689 34.00 1145.00 1183.55
    90.6082 1.084525 35.00 1199.00 1181.84
    90.6257 1.084362 34.00 1149.00 1179.46
    90.6431 1.084199 34.00 1189.00 1176.74
    90.6606 1.084036 34.00 1142.00 1174.16
    90.6780 1.083872 34.00 1159.00 1172.09
    90.6955 1.083709 34.00 1188.00 1171.23
    90.7130 1.083546 34.00 1166.00 1170.52
    90.7304 1.083383 34.00 1151.00 1170.35
    90.7479 1.083220 33.00 1106.00 1170.45
    90.7653 1.083058 35.00 1195.00 1170.41
    90.7828 1.082895 34.00 1154.00 1170.67
    90.8002 1.082732 34.00 1185.00 1170.85
    90.8177 1.082570 34.00 1153.00 1170.64
    90.8351 1.082407 34.00 1133.00 1170.32
    90.8526 1.082245 34.00 1130.00 1169.98
    90.8700 1.082083 34.00 1165.00 1169.50
    90.8875 1.081920 34.00 1132.00 1168.83
    90.9049 1.081758 34.00 1189.00 1168.23
    90.9224 1.081596 34.00 1127.00 1167.32
    90.9398 1.081434 34.00 1127.00 1166.29
    90.9573 1.081272 34.00 1135.00 1165.68
    90.9747 1.081110 33.00 1093.00 1165.48
    90.9922 1.080948 33.00 1071.00 1165.70
    91.0096 1.080786 35.00 1210.00 1166.24
    91.0271 1.080625 34.00 1151.00 1167.03
    91.0445 1.080463 34.00 1168.00 1167.84
    91.0620 1.080302 33.00 1079.00 1168.83
    91.0794 1.080140 34.00 1124.00 1169.46
    91.0969 1.079979 35.00 1216.00 1170.03
    91.1143 1.079817 33.00 1092.00 1170.92
    91.1318 1.079656 34.00 1129.00 1171.75
    91.1492 1.079495 33.00 1081.00 1172.83
    91.1667 1.079334 34.00 1130.00 1174.38
    91.1841 1.079173 34.00 1133.00 1176.60
    91.2016 1.079012 34.00 1156.00 1179.29
    91.2190 1.078851 34.00 1165.00 1182.73
    91.2365 1.078690 34.00 1133.00 1187.06
    91.2540 1.078529 34.00 1168.00 1192.48
    91.2714 1.078369 34.00 1187.00 1199.18
    91.2888 1.078208 34.00 1188.00 1207.26
    91.3063 1.078048 36.00 1303.00 1216.58
    91.3238 1.077887 35.00 1220.00 1226.67
    91.3412 1.077727 35.00 1236.00 1236.68
    91.3587 1.077567 36.00 1261.00 1245.85
    91.3761 1.077406 37.00 1359.00 1253.41
    91.3935 1.077246 35.00 1241.00 1259.71
    91.4110 1.077086 37.00 1336.00 1265.53
    91.4285 1.076926 36.00 1308.00 1270.71
    91.4459 1.076766 36.00 1279.00 1275.46
    91.4634 1.076606 35.00 1245.00 1279.04
    91.4808 1.076447 36.00 1317.00 1280.61
    91.4983 1.076287 35.00 1252.00 1279.73
    91.5157 1.076127 35.00 1254.00 1276.98
    91.5332 1.075968 35.00 1243.00 1273.91
    91.5506 1.075808 36.00 1286.00 1272.62
    91.5681 1.075649 35.00 1209.00 1273.77
    91.5855 1.075489 35.00 1258.00 1278.36
    91.6030 1.075330 36.00 1282.00 1286.91
    91.6204 1.075171 36.00 1307.00 1299.49
    91.6379 1.075012 37.00 1365.00 1316.00
    91.6553 1.074853 37.00 1384.00 1336.13
    91.6728 1.074694 37.00 1385.00 1359.22
    91.6902 1.074535 38.00 1433.00 1383.93
    91.7077 1.074376 39.00 1521.00 1407.52
    91.7251 1.074217 39.00 1506.00 1426.54
    91.7426 1.074059 39.00 1498.00 1437.40
    91.7600 1.073900 38.00 1445.00 1438.11
    91.7775 1.073741 37.00 1405.00 1429.23
    91.7949 1.073583 37.00 1384.00 1412.67
    91.8124 1.073424 36.00 1324.00 1392.76
    91.8298 1.073266 36.00 1272.00 1371.81
    91.8473 1.073107 36.00 1287.00 1352.35
    91.8648 1.072949 36.00 1310.00 1335.52
    91.8822 1.072791 36.00 1313.00 1322.10
    91.8996 1.072633 35.00 1220.00 1312.75
    91.9171 1.072475 36.00 1308.00 1307.95
    91.9346 1.072317 36.00 1299.00 1307.93
    91.9520 1.072160 37.00 1337.00 1312.56
    91.9695 1.072002 36.00 1288.00 1321.17
    91.9869 1.071844 37.00 1400.00 1332.44
    92.0044 1.071686 38.00 1408.00 1344.25
    92.0218 1.071529 36.00 1328.00 1354.31
    92.0393 1.071371 37.00 1400.00 1360.39
    92.0567 1.071214 37.00 1396.00 1361.04
    92.0742 1.071057 35.00 1257.00 1356.04
    92.0916 1.070899 37.00 1349.00 1346.26
    92.1091 1.070742 36.00 1287.00 1333.31
    92.1265 1.070585 35.00 1215.00 1318.66
    92.1440 1.070428 36.00 1280.00 1303.68
    92.1614 1.070271 36.00 1323.00 1289.46
    92.1789 1.070114 35.00 1243.00 1276.93
    92.1963 1.069957 36.00 1278.00 1266.93
    92.2138 1.069800 36.00 1292.00 1259.93
    92.2312 1.069644 35.00 1225.00 1256.10
    92.2487 1.069487 36.00 1290.00 1255.23
    92.2661 1.069330 35.00 1238.00 1256.88
    92.2836 1.069174 36.00 1320.00 1260.26
    92.3010 1.069017 36.00 1324.00 1265.50
    92.3185 1.068861 36.00 1279.00 1270.11
    92.3360 1.068705 36.00 1306.00 1274.35
    92.3534 1.068549 37.00 1335.00 1277.50
    92.3708 1.068392 36.00 1302.00 1278.79
    92.3883 1.068236 36.00 1291.00 1277.84
    92.4057 1.068080 36.00 1320.00 1275.03
    92.4232 1.067924 37.00 1347.00 1271.06
    92.4407 1.067768 35.00 1221.00 1267.27
    92.4581 1.067613 35.00 1247.00 1264.31
    92.4756 1.067457 36.00 1323.00 1262.55
    92.4930 1.067301 37.00 1333.00 1261.43
    92.5105 1.067146 36.00 1328.00 1259.84
    92.5279 1.066990 36.00 1328.00 1256.99
    92.5454 1.066835 35.00 1226.00 1252.93
    92.5628 1.066679 35.00 1241.00 1248.46
    92.5803 1.066524 35.00 1227.00 1244.98
    92.5977 1.066369 35.00 1240.00 1242.14
    92.6152 1.066214 35.00 1216.00 1241.14
    92.6326 1.066059 35.00 1214.00 1242.08
    92.6501 1.065904 35.00 1240.00 1244.68
    92.6675 1.065749 36.00 1282.00 1248.85
    92.6850 1.065594 35.00 1220.00 1254.59
    92.7024 1.065439 36.00 1318.00 1261.56
    92.7199 1.065284 36.00 1269.00 1268.94
    92.7373 1.065130 36.00 1279.00 1276.25
    92.7548 1.064975 36.00 1307.00 1281.43
    92.7722 1.064820 36.00 1284.00 1282.77
    92.7897 1.064666 35.00 1255.00 1279.42
    92.8071 1.064512 36.00 1302.00 1271.78
    92.8246 1.064357 35.00 1248.00 1261.24
    92.8420 1.064203 35.00 1230.00 1249.52
    92.8595 1.064049 35.00 1226.00 1238.00
    92.8770 1.063895 35.00 1248.00 1227.87
    92.8944 1.063741 35.00 1253.00 1219.28
    92.9118 1.063587 34.00 1133.00 1212.83
    92.9293 1.063433 34.00 1157.00 1208.47
    92.9467 1.063279 34.00 1160.00 1205.91
    92.9642 1.063125 34.00 1181.00 1204.77
    92.9817 1.062971 34.00 1151.00 1205.78
    92.9991 1.062818 35.00 1208.00 1208.08
    93.0166 1.062664 34.00 1178.00 1211.39
    93.0340 1.062511 34.00 1176.00 1215.61
    93.0515 1.062357 34.00 1190.00 1219.57
    93.0689 1.062204 35.00 1227.00 1222.50
    93.0864 1.062051 35.00 1258.00 1224.04
    93.1038 1.061897 35.00 1202.00 1224.30
    93.1213 1.061744 34.00 1155.00 1224.38
    93.1387 1.061591 35.00 1247.00 1225.15
    93.1562 1.061438 36.00 1281.00 1227.48
    93.1736 1.061285 35.00 1214.00 1231.87
    93.1911 1.061132 35.00 1235.00 1238.24
    93.2085 1.060979 34.00 1187.00 1245.86
    93.2260 1.060827 34.00 1183.00 1253.11
    93.2434 1.060674 35.00 1219.00 1257.89
    93.2609 1.060521 35.00 1236.00 1258.25
    93.2783 1.060369 35.00 1224.00 1254.51
    93.2958 1.060216 35.00 1232.00 1247.74
    93.3132 1.060064 35.00 1222.00 1239.88
    93.3307 1.059911 35.00 1237.00 1233.01
    93.3481 1.059759 35.00 1229.00 1227.78
    93.3656 1.059607 35.00 1216.00 1224.29
    93.3830 1.059455 35.00 1205.00 1222.60
    93.4005 1.059303 35.00 1197.00 1222.09
    93.4179 1.059151 36.00 1278.00 1222.54
    93.4354 1.058999 35.00 1225.00 1223.78
    93.4529 1.058847 36.00 1286.00 1226.00
    93.4703 1.058695 35.00 1255.00 1229.58
    93.4877 1.058544 36.00 1275.00 1234.86
    93.5052 1.058392 34.00 1186.00 1241.86
    93.5227 1.058240 36.00 1308.00 1249.96
    93.5401 1.058089 36.00 1278.00 1257.70
    93.5576 1.057938 36.00 1282.00 1263.34
    93.5750 1.057786 35.00 1251.00 1265.17
    93.5925 1.057635 36.00 1296.00 1262.34
    93.6099 1.057484 35.00 1248.00 1255.36
    93.6274 1.057332 36.00 1277.00 1246.34
    93.6448 1.057181 36.00 1267.00 1236.84
    93.6623 1.057030 35.00 1225.00 1228.42
    93.6797 1.056879 35.00 1207.00 1221.76
    93.6972 1.056728 36.00 1262.00 1216.93
    93.7146 1.056577 36.00 1270.00 1213.82
    93.7321 1.056427 35.00 1210.00 1212.23
    93.7495 1.056276 36.00 1262.00 1212.05
    93.7670 1.056125 35.00 1249.00 1212.98
    93.7844 1.055975 36.00 1263.00 1215.51
    93.8019 1.055824 35.00 1217.00 1219.28
    93.8193 1.055674 34.00 1180.00 1223.94
    93.8368 1.055524 35.00 1223.00 1228.85
    93.8542 1.055373 35.00 1198.00 1233.13
    93.8717 1.055223 34.00 1175.00 1235.98
    93.8892 1.055073 35.00 1242.00 1236.75
    93.9066 1.054923 36.00 1288.00 1235.15
    93.9241 1.054773 35.00 1227.00 1231.51
    93.9415 1.054623 36.00 1296.00 1225.68
    93.9589 1.054473 36.00 1317.00 1218.40
    93.9764 1.054323 35.00 1243.00 1210.47
    93.9939 1.054173 34.00 1145.00 1202.78
    94.0113 1.054024 35.00 1214.00 1195.87
    94.0288 1.053874 34.00 1148.00 1190.23
    94.0462 1.053724 34.00 1155.00 1186.33
    94.0637 1.053575 34.00 1176.00 1183.75
    94.0811 1.053426 35.00 1216.00 1182.55
    94.0986 1.053276 35.00 1193.00 1182.29
    94.1160 1.053127 33.00 1102.00 1182.54
    94.1335 1.052978 35.00 1204.00 1182.81
    94.1509 1.052829 34.00 1185.00 1182.63
    94.1684 1.052679 34.00 1190.00 1181.82
    94.1858 1.052530 34.00 1164.00 1180.40
    94.2033 1.052381 35.00 1214.00 1178.66
    94.2207 1.052232 34.00 1140.00 1176.44
    94.2382 1.052084 34.00 1166.00 1173.85
    94.2556 1.051935 35.00 1207.00 1170.83
    94.2731 1.051786 35.00 1213.00 1167.41
    94.2905 1.051638 33.00 1117.00 1163.85
    94.3080 1.051489 34.00 1137.00 1160.34
    94.3254 1.051340 33.00 1117.00 1157.08
    94.3429 1.051192 34.00 1169.00 1154.24
    94.3604 1.051044 33.00 1113.00 1152.00
    94.3778 1.050895 33.00 1100.00 1150.27
    94.3952 1.050747 33.00 1121.00 1148.98
    94.4127 1.050599 33.00 1116.00 1148.00
    94.4302 1.050451 34.00 1165.00 1147.21
    94.4476 1.050303 34.00 1169.00 1146.49
    94.4651 1.050155 33.00 1107.00 1145.78
    94.4825 1.050007 34.00 1132.00 1145.06
    94.5000 1.049859 34.00 1167.00 1144.39
    94.5174 1.049711 33.00 1058.00 1143.40
    94.5349 1.049564 34.00 1173.00 1142.94
    94.5523 1.049416 34.00 1145.00 1142.57
    94.5698 1.049269 34.00 1152.00 1142.24
    94.5872 1.049121 34.00 1139.00 1141.87
    94.6047 1.048973 33.00 1095.00 1141.42
    94.6221 1.048826 33.00 1117.00 1140.91
    94.6396 1.048679 35.00 1201.00 1140.39
    94.6570 1.048532 34.00 1189.00 1139.88
    94.6745 1.048385 34.00 1130.00 1139.57
    94.6919 1.048237 32.00 1019.00 1139.46
    94.7094 1.048090 34.00 1139.00 1139.54
    94.7268 1.047943 34.00 1135.00 1139.94
    94.7443 1.047796 34.00 1126.00 1140.65
    94.7617 1.047650 34.00 1138.00 1141.68
    94.7792 1.047503 33.00 1071.00 1143.06
    94.7966 1.047356 34.00 1161.00 1144.83
    94.8141 1.047210 34.00 1135.00 1146.77
    94.8316 1.047063 34.00 1148.00 1149.27
    94.8490 1.046916 34.00 1174.00 1151.65
    94.8665 1.046770 34.00 1170.00 1154.11
    94.8839 1.046623 34.00 1132.00 1155.90
    94.9014 1.046477 35.00 1218.00 1156.60
    94.9188 1.046331 34.00 1133.00 1156.11
    94.9363 1.046185 34.00 1126.00 1154.71
    94.9537 1.046039 34.00 1138.00 1152.85
    94.9712 1.045892 34.00 1158.00 1150.91
    94.9886 1.045746 34.00 1152.00 1149.17
    95.0061 1.045601 33.00 1109.00 1147.65
    95.0235 1.045455 34.00 1149.00 1146.41
    95.0410 1.045309 34.00 1141.00 1145.50
    95.0584 1.045163 34.00 1176.00 1144.97
    95.0759 1.045018 34.00 1133.00 1144.87
    95.0933 1.044872 34.00 1166.00 1145.23
    95.1108 1.044726 34.00 1139.00 1146.13
    95.1282 1.044581 35.00 1192.00 1147.42
    95.1457 1.044435 33.00 1120.00 1149.30
    95.1631 1.044290 34.00 1132.00 1151.37
    95.1806 1.044145 34.00 1157.00 1153.69
    95.1980 1.044000 34.00 1164.00 1155.76
    95.2155 1.043854 34.00 1151.00 1157.43
    95.2329 1.043709 34.00 1127.00 1158.32
    95.2504 1.043564 34.00 1140.00 1158.18
    95.2679 1.043419 34.00 1130.00 1156.99
    95.2853 1.043274 34.00 1136.00 1154.97
    95.3027 1.043130 33.00 1105.00 1152.49
    95.3202 1.042985 33.00 1100.00 1149.92
    95.3376 1.042840 34.00 1142.00 1147.51
    95.3551 1.042696 33.00 1097.00 1145.38
    95.3726 1.042551 34.00 1124.00 1143.53
    95.3900 1.042406 34.00 1128.00 1141.90
    95.4074 1.042262 34.00 1130.00 1140.47
    95.4249 1.042118 34.00 1176.00 1139.32
    95.4424 1.041973 33.00 1086.00 1138.38
    95.4598 1.041829 33.00 1119.00 1137.78
    95.4773 1.041685 34.00 1150.00 1137.44
    95.4947 1.041541 34.00 1175.00 1137.33
    95.5122 1.041396 34.00 1185.00 1137.35
    95.5296 1.041253 34.00 1165.00 1137.52
    95.5471 1.041109 33.00 1090.00 1137.60
    95.5645 1.040965 34.00 1137.00 1137.47
    95.5820 1.040821 34.00 1169.00 1137.02
    95.5994 1.040677 34.00 1134.00 1136.25
    95.6169 1.040533 34.00 1184.00 1135.27
    95.6343 1.040390 34.00 1149.00 1134.22
    95.6518 1.040246 33.00 1105.00 1133.19
    95.6692 1.040103 33.00 1090.00 1132.24
    95.6867 1.039959 34.00 1154.00 1131.36
    95.7041 1.039816 33.00 1085.00 1130.54
    95.7216 1.039673 33.00 1089.00 1129.93
    95.7390 1.039530 33.00 1103.00 1129.22
    95.7565 1.039387 34.00 1137.00 1128.58
    95.7740 1.039243 34.00 1182.00 1128.06
    95.7914 1.039100 34.00 1126.00 1127.65
    95.8089 1.038957 34.00 1146.00 1127.27
    95.8263 1.038814 34.00 1136.00 1126.93
    95.8438 1.038671 34.00 1158.00 1126.66
    95.8612 1.038529 33.00 1105.00 1126.45
    95.8787 1.038386 34.00 1164.00 1126.27
    95.8961 1.038243 34.00 1151.00 1126.15
    95.9136 1.038101 33.00 1088.00 1126.07
    95.9310 1.037958 33.00 1084.00 1126.03
    95.9485 1.037816 33.00 1074.00 1126.01
    95.9659 1.037673 34.00 1141.00 1126.00
    95.9834 1.037531 32.00 1055.00 1125.99
    96.0008 1.037389 32.00 1041.00 1126.08
    96.0183 1.037246 33.00 1117.00 1126.03
    96.0357 1.037104 33.00 1109.00 1125.96
    96.0532 1.036962 33.00 1122.00 1125.90
    96.0706 1.036820 33.00 1097.00 1125.82
    96.0881 1.036678 33.00 1122.00 1125.75
    96.1056 1.036536 34.00 1167.00 1125.71
    96.1230 1.036394 34.00 1152.00 1125.70
    96.1404 1.036253 33.00 1085.00 1125.73
    96.1579 1.036111 32.00 1016.00 1125.80
    96.1753 1.035969 33.00 1071.00 1125.80
    96.1928 1.035828 32.00 1054.00 1125.93
    96.2103 1.035686 33.00 1095.00 1126.13
    96.2277 1.035545 34.00 1134.00 1126.38
    96.2451 1.035403 32.00 1052.00 1126.68
    96.2626 1.035262 34.00 1135.00 1127.06
    96.2801 1.035121 34.00 1168.00 1127.51
    96.2975 1.034979 33.00 1100.00 1128.03
    96.3150 1.034838 34.00 1135.00 1128.66
    96.3324 1.034697 34.00 1144.00 1129.40
    96.3499 1.034556 33.00 1101.00 1130.26
    96.3673 1.034415 32.00 1035.00 1131.30
    96.3848 1.034274 33.00 1088.00 1132.55
    96.4022 1.034133 33.00 1098.00 1134.14
    96.4197 1.033993 33.00 1109.00 1135.95
    96.4371 1.033852 33.00 1106.00 1138.04
    96.4546 1.033711 33.00 1096.00 1140.30
    96.4720 1.033571 33.00 1087.00 1142.55
    96.4895 1.033430 34.00 1158.00 1144.33
    96.5069 1.033290 34.00 1169.00 1145.47
    96.5244 1.033149 33.00 1076.00 1145.76
    96.5418 1.033009 33.00 1122.00 1145.31
    96.5593 1.032869 34.00 1141.00 1144.63
    96.5767 1.032729 34.00 1183.00 1144.02
    96.5942 1.032588 35.00 1194.00 1143.85
    96.6117 1.032448 34.00 1129.00 1144.13
    96.6291 1.032308 35.00 1211.00 1145.04
    96.6466 1.032168 33.00 1114.00 1146.65
    96.6640 1.032028 34.00 1182.00 1148.96
    96.6815 1.031888 35.00 1214.00 1151.95
    96.6989 1.031749 34.00 1155.00 1155.37
    96.7164 1.031609 34.00 1171.00 1158.86
    96.7338 1.031469 34.00 1129.00 1161.84
    96.7513 1.031330 33.00 1119.00 1163.80
    96.7687 1.031190 34.00 1150.00 1164.42
    96.7862 1.031051 34.00 1135.00 1163.76
    96.8036 1.030911 34.00 1188.00 1162.20
    96.8211 1.030772 33.00 1121.00 1159.85
    96.8385 1.030633 33.00 1114.00 1157.20
    96.8560 1.030493 34.00 1171.00 1154.72
    96.8734 1.030354 34.00 1130.00 1152.45
    96.8909 1.030215 34.00 1137.00 1150.70
    96.9083 1.030076 34.00 1137.00 1149.62
    96.9258 1.029937 35.00 1217.00 1149.28
    96.9432 1.029798 34.00 1140.00 1149.72
    96.9607 1.029659 34.00 1171.00 1150.81
    96.9781 1.029520 34.00 1181.00 1152.45
    96.9956 1.029382 34.00 1168.00 1154.37
    97.0130 1.029243 34.00 1150.00 1156.31
    97.0305 1.029104 35.00 1199.00 1157.64
    97.0480 1.028966 34.00 1145.00 1158.07
    97.0654 1.028827 34.00 1153.00 1157.61
    97.0828 1.028689 33.00 1118.00 1156.08
    97.1003 1.028550 34.00 1135.00 1153.89
    97.1178 1.028412 34.00 1125.00 1151.26
    97.1352 1.028274 34.00 1143.00 1148.53
    97.1527 1.028136 34.00 1177.00 1146.08
    97.1701 1.027998 34.00 1144.00 1143.84
    97.1876 1.027859 34.00 1158.00 1142.03
    97.2050 1.027722 34.00 1141.00 1140.74
    97.2225 1.027583 33.00 1105.00 1139.87
    97.2399 1.027446 33.00 1100.00 1139.46
    97.2574 1.027308 33.00 1106.00 1139.48
    97.2748 1.027170 34.00 1171.00 1139.98
    97.2923 1.027032 33.00 1120.00 1140.75
    97.3097 1.026895 34.00 1146.00 1141.76
    97.3272 1.026757 34.00 1128.00 1142.91
    97.3446 1.026620 34.00 1164.00 1144.03
    97.3621 1.026482 34.00 1154.00 1145.04
    97.3795 1.026345 34.00 1173.00 1145.87
    97.3970 1.026207 33.00 1113.00 1146.62
    97.4144 1.026070 33.00 1120.00 1147.15
    97.4319 1.025933 34.00 1139.00 1147.46
    97.4494 1.025796 33.00 1108.00 1147.44
    97.4668 1.025659 33.00 1101.00 1147.04
    97.4843 1.025522 33.00 1108.00 1146.38
    97.5017 1.025385 34.00 1167.00 1145.66
    97.5192 1.025248 34.00 1142.00 1145.07
    97.5366 1.025111 34.00 1168.00 1144.78
    97.5541 1.024974 34.00 1134.00 1144.86
    97.5715 1.024837 34.00 1175.00 1145.31
    97.5890 1.024701 33.00 1116.00 1146.12
    97.6064 1.024564 34.00 1129.00 1147.23
    97.6239 1.024427 34.00 1183.00 1148.54
    97.6413 1.024291 35.00 1200.00 1149.89
    97.6588 1.024154 34.00 1164.00 1151.12
    97.6762 1.024018 35.00 1191.00 1152.15
    97.6937 1.023882 35.00 1231.00 1153.05
    97.7111 1.023746 35.00 1194.00 1154.03
    97.7286 1.023609 34.00 1158.00 1155.32
    97.7460 1.023473 34.00 1171.00 1157.06
    97.7635 1.023337 34.00 1159.00 1159.09
    97.7809 1.023201 35.00 1208.00 1161.51
    97.7984 1.023065 34.00 1133.00 1163.88
    97.8158 1.022929 34.00 1146.00 1165.89
    97.8333 1.022793 35.00 1204.00 1167.59
    97.8508 1.022658 34.00 1174.00 1168.83
    97.8682 1.022522 35.00 1219.00 1169.85
    97.8857 1.022386 34.00 1183.00 1170.75
    97.9031 1.022251 35.00 1213.00 1171.68
    97.9205 1.022115 34.00 1172.00 1172.55
    97.9380 1.021980 35.00 1229.00 1173.24
    97.9555 1.021844 34.00 1183.00 1173.75
    97.9729 1.021709 34.00 1150.00 1174.05
    97.9904 1.021574 34.00 1174.00 1174.28
    98.0078 1.021438 34.00 1174.00 1174.56
    98.0253 1.021303 34.00 1172.00 1175.02
    98.0427 1.021168 35.00 1229.00 1175.74
    98.0602 1.021033 35.00 1200.00 1176.62
    98.0776 1.020898 35.00 1223.00 1177.71
    98.0951 1.020763 34.00 1175.00 1178.71
    98.1125 1.020628 35.00 1221.00 1179.62
    98.1300 1.020493 35.00 1239.00 1180.36
    98.1474 1.020359 35.00 1238.00 1181.01
    98.1649 1.020224 35.00 1242.00 1181.40
    98.1823 1.020089 36.00 1265.00 1181.37
    98.1998 1.019955 35.00 1199.00 1180.85
    98.2172 1.019820 34.00 1134.00 1179.90
    98.2347 1.019686 34.00 1145.00 1178.66
    98.2521 1.019551 34.00 1166.00 1177.17
    98.2696 1.019417 35.00 1221.00 1175.35
    98.2871 1.019282 35.00 1202.00 1173.17
    98.3045 1.019148 35.00 1224.00 1170.66
    98.3220 1.019014 34.00 1177.00 1167.98
    98.3394 1.018880 34.00 1175.00 1165.32
    98.3569 1.018746 34.00 1145.00 1163.03
    98.3743 1.018612 34.00 1178.00 1161.10
    98.3918 1.018478 34.00 1185.00 1159.62
    98.4092 1.018344 34.00 1156.00 1158.49
    98.4267 1.018210 34.00 1157.00 1157.53
    98.4441 1.018077 34.00 1127.00 1156.74
    98.4616 1.017943 35.00 1201.00 1156.15
    98.4790 1.017809 34.00 1141.00 1155.73
    98.4965 1.017676 33.00 1121.00 1155.48
    98.5139 1.017542 35.00 1204.00 1155.37
    98.5314 1.017409 34.00 1152.00 1155.37
    98.5488 1.017275 34.00 1175.00 1155.49
    98.5663 1.017142 35.00 1211.00 1155.82
    98.5837 1.017009 33.00 1102.00 1156.41
    98.6012 1.016875 34.00 1154.00 1157.33
    98.6187 1.016742 34.00 1182.00 1158.61
    98.6361 1.016609 34.00 1134.00 1160.33
    98.6535 1.016476 34.00 1140.00 1162.56
    98.6710 1.016343 34.00 1186.00 1165.27
    98.6885 1.016210 34.00 1130.00 1168.44
    98.7059 1.016077 34.00 1183.00 1171.74
    98.7234 1.015944 34.00 1159.00 1174.81
    98.7408 1.015812 34.00 1141.00 1177.27
    98.7582 1.015679 35.00 1202.00 1178.81
    98.7757 1.015546 35.00 1205.00 1179.29
    98.7932 1.015414 34.00 1160.00 1178.51
    98.8106 1.015281 34.00 1142.00 1176.54
    98.8281 1.015149 34.00 1176.00 1173.72
    98.8455 1.015016 34.00 1150.00 1170.37
    98.8630 1.014884 34.00 1153.00 1166.90
    98.8804 1.014751 34.00 1133.00 1163.53
    98.8979 1.014619 34.00 1142.00 1160.41
    98.9153 1.014487 34.00 1158.00 1157.63
    98.9328 1.014355 32.00 1028.00 1155.32
    98.9502 1.014223 34.00 1139.00 1153.58
    98.9677 1.014091 34.00 1164.00 1152.48
    98.9851 1.013959 33.00 1111.00 1152.00
    99.0026 1.013827 34.00 1148.00 1152.16
    99.0201 1.013695 34.00 1153.00 1152.82
    99.0375 1.013563 33.00 1120.00 1153.79
    99.0549 1.013432 35.00 1197.00 1154.85
    99.0724 1.013300 35.00 1191.00 1155.82
    99.0898 1.013168 33.00 1109.00 1156.53
    99.1073 1.013037 35.00 1219.00 1156.90
    99.1248 1.012905 34.00 1128.00 1156.87
    99.1422 1.012774 34.00 1151.00 1156.46
    99.1597 1.012643 35.00 1197.00 1155.77
    99.1771 1.012511 34.00 1164.00 1155.07
    99.1946 1.012380 35.00 1197.00 1154.49
    99.2120 1.012249 34.00 1150.00 1154.14
    99.2295 1.012118 33.00 1108.00 1154.01
    99.2469 1.011986 34.00 1172.00 1154.00
    99.2644 1.011855 34.00 1137.00 1153.95
    99.2818 1.011724 34.00 1168.00 1153.62
    99.2993 1.011593 33.00 1098.00 1152.90
    99.3167 1.011463 34.00 1133.00 1151.79
    99.3342 1.011332 33.00 1121.00 1150.57
    99.3516 1.011201 34.00 1152.00 1149.41
    99.3691 1.011070 33.00 1096.00 1148.42
    99.3865 1.010940 33.00 1107.00 1147.56
    99.4040 1.010809 35.00 1197.00 1147.04
    99.4214 1.010679 33.00 1105.00 1146.15
    99.4389 1.010548 35.00 1204.00 1145.30
    99.4564 1.010418 34.00 1146.00 1144.47
    99.4738 1.010288 33.00 1120.00 1143.74
    99.4913 1.010157 35.00 1197.00 1143.13
    99.5087 1.010027 33.00 1103.00 1142.74
    99.5262 1.009897 34.00 1134.00 1142.46
    99.5436 1.009767 34.00 1124.00 1142.23
    99.5611 1.009637 33.00 1121.00 1142.00
    99.5785 1.009507 35.00 1202.00 1141.70
    99.5960 1.009377 34.00 1142.00 1141.43
    99.6134 1.009247 35.00 1236.00 1140.98
    99.6309 1.009117 34.00 1129.00 1140.47
    99.6483 1.008987 34.00 1174.00 1140.18
    99.6658 1.008857 33.00 1098.00 1139.72
    99.6832 1.008728 34.00 1134.00 1139.13
    99.7007 1.008598 34.00 1142.00 1138.93
    99.7181 1.008469 34.00 1153.00 1138.59
    99.7356 1.008339 34.00 1133.00 1138.48
    99.7530 1.008210 34.00 1154.00 1138.29
    99.7705 1.008080 33.00 1116.00 1138.19
    99.7879 1.007951 33.00 1103.00 1138.14
    99.8054 1.007822 33.00 1105.00 1138.14
    99.8229 1.007693 34.00 1139.00 1138.34
    99.8403 1.007563 33.00 1120.00 1138.51
    99.8578 1.007434 34.00 1157.00 1138.64
    99.8752 1.007305 34.00 1145.00 1138.72
    99.8927 1.007176 33.00 1102.00 1138.66
    99.9101 1.007047 33.00 1104.00 1138.39
    99.9276 1.006919 33.00 1120.00 1137.90
    99.9450 1.006790 33.00 1101.00 1137.21
    99.9625 1.006661 34.00 1158.00 1136.46
    99.9799 1.006532 33.00 1108.00 1135.75
    99.9974 1.006403 33.00 1089.00 1135.14
    100.0148 1.006275 34.00 1140.00 1134.80
    100.0323 1.006146 33.00 1090.00 1134.56
    100.0497 1.006018 33.00 1113.00 1134.45
    100.0672 1.005890 33.00 1118.00 1134.63
    100.0846 1.005761 33.00 1088.00 1135.05
    100.1021 1.005633 33.00 1059.00 1135.66
    100.1195 1.005505 34.00 1133.00 1136.41
    100.1370 1.005376 33.00 1074.00 1137.32
    100.1544 1.005248 34.00 1133.00 1138.49
    100.1719 1.005120 34.00 1125.00 1139.79
    100.1893 1.004992 33.00 1072.00 1141.22
    100.2068 1.004864 34.00 1173.00 1142.73
    100.2243 1.004736 34.00 1185.00 1144.20
    100.2417 1.004608 35.00 1195.00 1145.58
    100.2591 1.004481 35.00 1194.00 1146.77
    100.2766 1.004353 34.00 1150.00 1147.82
    100.2941 1.004225 33.00 1087.00 1148.86
    100.3115 1.004097 33.00 1090.00 1150.08
    100.3290 1.003970 33.00 1106.00 1152.02
    100.3464 1.003842 33.00 1105.00 1154.06
    100.3639 1.003715 34.00 1176.00 1156.66
    100.3813 1.003587 34.00 1164.00 1159.96
    100.3988 1.003460 34.00 1177.00 1163.80
    100.4162 1.003333 35.00 1253.00 1168.19
    100.4337 1.003206 34.00 1189.00 1173.20
    100.4511 1.003078 34.00 1162.00 1178.76
    100.4686 1.002951 34.00 1167.00 1184.62
    100.4860 1.002824 34.00 1133.00 1190.38
    100.5035 1.002697 35.00 1191.00 1195.44
    100.5210 1.002570 34.00 1165.00 1199.62
    100.5384 1.002443 35.00 1232.00 1202.58
    100.5558 1.002316 35.00 1202.00 1205.00
    100.5733 1.002190 35.00 1251.00 1207.63
    100.5907 1.002063 35.00 1248.00 1211.09
    100.6082 1.001936 36.00 1289.00 1215.59
    100.6257 1.001809 35.00 1231.00 1221.01
    100.6431 1.001683 36.00 1329.00 1226.89
    100.6606 1.001556 36.00 1269.00 1232.35
    100.6780 1.001430 35.00 1241.00 1236.60
    100.6955 1.001303 36.00 1270.00 1239.22
    100.7129 1.001177 36.00 1281.00 1240.21
    100.7304 1.001051 35.00 1241.00 1239.79
    100.7478 1.000924 35.00 1249.00 1238.16
    100.7653 1.000798 37.00 1339.00 1235.69
    100.7827 1.000672 36.00 1286.00 1232.79
    100.8002 1.000546 35.00 1209.00 1229.85
    100.8176 1.000420 34.00 1169.00 1227.11
    100.8351 1.000294 35.00 1214.00 1224.42
    100.8525 1.000168 35.00 1209.00 1221.44
    100.8700 1.000042 35.00 1223.00 1217.99
    100.8875 0.999916 34.00 1188.00 1214.23
    100.9049 0.999791 34.00 1151.00 1210.64
    100.9223 0.999665 35.00 1193.00 1207.78
    100.9398 0.999539 35.00 1211.00 1206.05
    100.9573 0.999414 35.00 1223.00 1205.59
    100.9747 0.999288 34.00 1186.00 1206.29
    100.9922 0.999163 36.00 1295.00 1207.64
    101.0096 0.999037 35.00 1237.00 1209.06
    101.0271 0.998912 35.00 1219.00 1209.96
    101.0445 0.998787 35.00 1194.00 1209.96
    101.0620 0.998661 35.00 1231.00 1208.92
    101.0794 0.998536 34.00 1174.00 1206.85
    101.0969 0.998411 34.00 1160.00 1203.83
    101.1143 0.998286 34.00 1186.00 1200.32
    101.1318 0.998161 34.00 1190.00 1196.28
    101.1492 0.998036 34.00 1184.00 1192.29
    101.1667 0.997911 34.00 1174.00 1188.74
    101.1841 0.997786 33.00 1113.00 1185.66
    101.2016 0.997661 35.00 1198.00 1183.18
    101.2190 0.997536 33.00 1112.00 1181.34
    101.2365 0.997411 34.00 1154.00 1180.26
    101.2539 0.997287 35.00 1208.00 1180.08
    101.2714 0.997162 35.00 1218.00 1181.31
    101.2889 0.997038 34.00 1171.00 1183.57
    101.3063 0.996913 35.00 1253.00 1187.04
    101.3238 0.996789 35.00 1195.00 1191.66
    101.3412 0.996664 35.00 1213.00 1197.05
    101.3587 0.996540 35.00 1217.00 1202.46
    101.3761 0.996416 35.00 1220.00 1206.91
    101.3936 0.996291 34.00 1157.00 1209.44
    101.4110 0.996167 35.00 1200.00 1209.57
    101.4285 0.996043 35.00 1199.00 1207.46
    101.4459 0.995919 35.00 1202.00 1203.71
    101.4634 0.995795 34.00 1167.00 1199.09
    101.4808 0.995671 35.00 1222.00 1194.31
    101.4983 0.995547 34.00 1162.00 1189.95
    101.5157 0.995423 33.00 1120.00 1186.44
    101.5332 0.995300 34.00 1161.00 1184.01
    101.5506 0.995176 35.00 1224.00 1182.65
    101.5681 0.995052 34.00 1182.00 1182.34
    101.5855 0.994928 34.00 1133.00 1182.21
    101.6030 0.994805 34.00 1143.00 1181.96
    101.6205 0.994681 34.00 1143.00 1181.35
    101.6379 0.994558 35.00 1192.00 1180.26
    101.6554 0.994434 34.00 1178.00 1178.98
    101.6728 0.994311 34.00 1127.00 1177.84
    101.6903 0.994188 35.00 1191.00 1177.03
    101.7077 0.994064 34.00 1134.00 1176.47
    101.7252 0.993941 35.00 1202.00 1175.89
    101.7426 0.993818 34.00 1184.00 1174.94
    101.7601 0.993695 34.00 1174.00 1173.37
    101.7775 0.993572 34.00 1166.00 1171.23
    101.7950 0.993449 33.00 1102.00 1168.67
    101.8124 0.993326 34.00 1171.00 1165.97
    101.8299 0.993203 33.00 1086.00 1163.38
    101.8473 0.993080 34.00 1164.00 1161.11
    101.8648 0.992958 34.00 1151.00 1159.10
    101.8822 0.992835 33.00 1116.00 1157.79
    101.8997 0.992712 34.00 1142.00 1156.96
    101.9171 0.992590 34.00 1144.00 1156.60
    101.9346 0.992467 34.00 1130.00 1156.34
    101.9520 0.992344 32.00 1039.00 1156.05
    101.9695 0.992222 33.00 1113.00 1155.63
    101.9870 0.992100 33.00 1077.00 1154.98
    102.0044 0.991977 33.00 1107.00 1154.37
    102.0219 0.991855 34.00 1142.00 1153.74
    102.0393 0.991733 34.00 1156.00 1153.29
    102.0568 0.991610 34.00 1159.00 1153.53
    102.0742 0.991488 34.00 1132.00 1154.35
    102.0917 0.991366 34.00 1139.00 1155.95
    102.1091 0.991244 34.00 1170.00 1158.07
    102.1266 0.991122 34.00 1184.00 1160.99
    102.1440 0.991000 34.00 1141.00 1164.36
    102.1615 0.990878 34.00 1130.00 1167.85
    102.1789 0.990756 34.00 1184.00 1171.08
    102.1964 0.990635 33.00 1086.00 1173.73
    102.2138 0.990513 34.00 1125.00 1175.75
    102.2313 0.990391 35.00 1203.00 1177.59
    102.2487 0.990270 34.00 1181.00 1179.21
    102.2662 0.990148 34.00 1164.00 1180.74
    102.2836 0.990027 34.00 1188.00 1181.90
    102.3011 0.989905 34.00 1171.00 1182.20
    102.3186 0.989784 34.00 1183.00 1181.23
    102.3360 0.989662 35.00 1193.00 1178.91
    102.3534 0.989541 34.00 1174.00 1175.59
    102.3709 0.989420 34.00 1160.00 1171.74
    102.3884 0.989299 33.00 1114.00 1168.07
    102.4058 0.989177 33.00 1090.00 1164.96
    102.4233 0.989056 34.00 1161.00 1162.68
    102.4407 0.988935 33.00 1117.00 1161.20
    102.4582 0.988814 34.00 1142.00 1160.44
    102.4756 0.988693 34.00 1149.00 1160.65
    102.4931 0.988573 34.00 1140.00 1161.64
    102.5105 0.988452 34.00 1168.00 1163.28
    102.5280 0.988331 34.00 1166.00 1165.42
    102.5454 0.988210 34.00 1150.00 1167.90
    102.5629 0.988090 34.00 1144.00 1170.67
    102.5804 0.987969 34.00 1158.00 1173.66
    102.5978 0.987848 35.00 1202.00 1176.80
    102.6152 0.987728 34.00 1176.00 1179.78
    102.6327 0.987607 34.00 1183.00 1182.02
    102.6501 0.987487 34.00 1144.00 1182.88
    102.6676 0.987367 36.00 1286.00 1181.93
    102.6851 0.987246 34.00 1184.00 1179.17
    102.7025 0.987126 34.00 1153.00 1175.08
    102.7200 0.987006 34.00 1172.00 1170.33
    102.7374 0.986886 34.00 1160.00 1165.48
    102.7549 0.986766 34.00 1146.00 1161.03
    102.7723 0.986646 34.00 1183.00 1156.98
    102.7898 0.986526 35.00 1202.00 1153.88
    102.8072 0.986406 33.00 1087.00 1151.50
    102.8247 0.986286 34.00 1188.00 1149.87
    102.8421 0.986166 34.00 1175.00 1148.91
    102.8596 0.986046 33.00 1117.00 1148.74
    102.8770 0.985926 34.00 1161.00 1149.15
    102.8945 0.985807 34.00 1164.00 1150.20
    102.9119 0.985687 34.00 1176.00 1151.87
    102.9294 0.985568 34.00 1128.00 1154.13
    102.9468 0.985448 34.00 1141.00 1156.77
    102.9643 0.985328 34.00 1150.00 1159.54
    102.9818 0.985209 33.00 1107.00 1161.94
    102.9992 0.985090 34.00 1177.00 1163.81
    103.0166 0.984971 35.00 1214.00 1164.78
    103.0341 0.984851 34.00 1160.00 1164.87
    103.0516 0.984732 34.00 1162.00 1164.34
    103.0690 0.984613 33.00 1116.00 1163.53
    103.0865 0.984494 33.00 1077.00 1162.65
    103.1039 0.984375 34.00 1181.00 1161.75
    103.1214 0.984256 34.00 1157.00 1160.66
    103.1388 0.984137 34.00 1137.00 1159.55
    103.1563 0.984018 34.00 1150.00 1158.41
    103.1737 0.983899 33.00 1116.00 1157.41
    103.1912 0.983780 33.00 1109.00 1156.72
    103.2086 0.983661 35.00 1205.00 1156.49
    103.2261 0.983543 33.00 1118.00 1156.63
    103.2436 0.983424 34.00 1167.00 1156.97
    103.2610 0.983305 33.00 1096.00 1157.27
    103.2784 0.983187 34.00 1130.00 1157.34
    103.2959 0.983068 34.00 1146.00 1157.14
    103.3133 0.982950 33.00 1081.00 1156.72
    103.3308 0.982832 34.00 1136.00 1156.16
    103.3483 0.982713 33.00 1094.00 1155.67
    103.3657 0.982595 34.00 1128.00 1155.30
    103.3832 0.982477 34.00 1170.00 1155.12
    103.4006 0.982358 34.00 1169.00 1155.20
    103.4181 0.982240 34.00 1136.00 1155.66
    103.4355 0.982122 33.00 1107.00 1156.25
    103.4530 0.982004 34.00 1132.00 1156.82
    103.4704 0.981886 34.00 1145.00 1157.05
    103.4879 0.981768 32.00 1031.00 1156.65
    103.5053 0.981650 33.00 1100.00 1155.54
    103.5228 0.981533 33.00 1057.00 1153.85
    103.5402 0.981415 33.00 1119.00 1151.94
    103.5577 0.981297 33.00 1119.00 1150.03
    103.5751 0.981179 35.00 1198.00 1148.19
    103.5926 0.981062 34.00 1146.00 1146.71
    103.6100 0.980944 33.00 1076.00 1145.42
    103.6275 0.980827 34.00 1127.00 1144.22
    103.6450 0.980709 33.00 1114.00 1143.05
    103.6624 0.980592 34.00 1161.00 1141.88
    103.6799 0.980474 33.00 1070.00 1140.78
    103.6973 0.980357 33.00 1073.00 1139.65
    103.7148 0.980240 33.00 1097.00 1138.89
    103.7322 0.980123 33.00 1111.00 1138.38
    103.7497 0.980006 33.00 1088.00 1138.12
    103.7671 0.979888 33.00 1109.00 1138.13
    103.7846 0.979771 33.00 1108.00 1138.37
    103.8020 0.979654 34.00 1184.00 1138.84
    103.8195 0.979537 34.00 1123.00 1139.41
    103.8369 0.979420 33.00 1095.00 1140.02
    103.8544 0.979304 34.00 1178.00 1140.55
    103.8718 0.979187 34.00 1130.00 1140.95
    103.8893 0.979070 33.00 1119.00 1141.20
    103.9068 0.978953 33.00 1109.00 1141.30
    103.9242 0.978837 34.00 1155.00 1141.18
    103.9416 0.978720 33.00 1075.00 1140.90
    103.9591 0.978604 34.00 1168.00 1140.31
    103.9766 0.978487 34.00 1139.00 1139.34
    103.9940 0.978371 34.00 1139.00 1137.99
    104.0115 0.978254 34.00 1156.00 1136.43
    104.0289 0.978138 33.00 1117.00 1134.73
    104.0464 0.978022 33.00 1094.00 1132.96
    104.0638 0.977905 34.00 1127.00 1131.41
    104.0813 0.977789 33.00 1114.00 1130.17
    104.0987 0.977673 33.00 1110.00 1129.20
    104.1162 0.977557 34.00 1185.00 1128.37
    104.1336 0.977441 34.00 1149.00 1127.87
    104.1511 0.977325 33.00 1057.00 1127.40
    104.1685 0.977209 33.00 1119.00 1127.10
    104.1860 0.977093 34.00 1188.00 1126.95
    104.2034 0.976977 33.00 1110.00 1126.96
    104.2209 0.976861 34.00 1126.00 1127.11
    104.2383 0.976745 34.00 1150.00 1127.37
    104.2558 0.976630 33.00 1093.00 1127.70
    104.2732 0.976514 34.00 1169.00 1128.06
    104.2907 0.976399 34.00 1125.00 1128.39
    104.3082 0.976283 34.00 1140.00 1128.65
    104.3256 0.976167 34.00 1124.00 1128.77
    104.3431 0.976052 34.00 1144.00 1128.77
    104.3605 0.975937 34.00 1156.00 1128.58
    104.3780 0.975821 32.00 1056.00 1128.39
    104.3954 0.975706 33.00 1085.00 1128.03
    104.4129 0.975591 33.00 1063.00 1127.75
    104.4303 0.975475 34.00 1157.00 1127.68
    104.4478 0.975360 35.00 1233.00 1127.87
    104.4652 0.975245 34.00 1165.00 1128.24
    104.4827 0.975130 34.00 1129.00 1128.86
    104.5001 0.975015 34.00 1129.00 1129.71
    104.5176 0.974900 33.00 1109.00 1130.66
    104.5350 0.974785 34.00 1152.00 1131.76
    104.5525 0.974670 34.00 1125.00 1132.76
    104.5699 0.974556 33.00 1063.00 1133.44
    104.5874 0.974441 34.00 1149.00 1133.63
    104.6049 0.974326 33.00 1093.00 1133.29
    104.6223 0.974212 34.00 1144.00 1132.49
    104.6398 0.974097 34.00 1175.00 1131.39
    104.6572 0.973982 34.00 1155.00 1130.15
    104.6747 0.973868 33.00 1074.00 1129.01
    104.6921 0.973753 34.00 1162.00 1128.03
    104.7096 0.973639 33.00 1086.00 1127.21
    104.7270 0.973525 34.00 1143.00 1126.61
    104.7445 0.973410 33.00 1118.00 1126.20
    104.7619 0.973296 33.00 1103.00 1126.07
    104.7794 0.973182 33.00 1077.00 1126.08
    104.7968 0.973068 34.00 1123.00 1126.18
    104.8143 0.972953 33.00 1106.00 1126.42
    104.8317 0.972839 33.00 1110.00 1126.91
    104.8492 0.972726 33.00 1109.00 1127.38
    104.8667 0.972611 34.00 1128.00 1128.06
    104.8841 0.972498 34.00 1140.00 1128.59
    104.9016 0.972384 34.00 1170.00 1129.29
    104.9190 0.972270 33.00 1120.00 1130.01
    104.9364 0.972156 34.00 1174.00 1130.69
    104.9539 0.972042 33.00 1093.00 1131.26
    104.9714 0.971929 33.00 1094.00 1131.72
    104.9888 0.971815 33.00 1102.00 1132.09
    105.0063 0.971702 33.00 1110.00 1132.43
    105.0237 0.971588 33.00 1089.00 1132.81
    105.0412 0.971474 33.00 1119.00 1133.37
    105.0586 0.971361 33.00 1086.00 1134.13
    105.0761 0.971248 34.00 1123.00 1135.11
    105.0935 0.971134 34.00 1136.00 1136.30
    105.1110 0.971021 34.00 1126.00 1137.74
    105.1284 0.970908 33.00 1114.00 1139.15
    105.1459 0.970795 34.00 1153.00 1140.41
    105.1633 0.970682 35.00 1192.00 1141.35
    105.1808 0.970568 34.00 1155.00 1141.92
    105.1982 0.970455 34.00 1189.00 1142.12
    105.2157 0.970343 33.00 1067.00 1142.07
    105.2331 0.970230 34.00 1133.00 1141.98
    105.2506 0.970117 33.00 1084.00 1142.00
    105.2681 0.970004 33.00 1112.00 1142.39
    105.2855 0.969891 34.00 1180.00 1143.24
    105.3030 0.969778 34.00 1156.00 1144.61
    105.3204 0.969666 33.00 1116.00 1146.52
    105.3379 0.969553 34.00 1176.00 1148.81
    105.3553 0.969440 34.00 1180.00 1151.31
    105.3728 0.969328 35.00 1213.00 1153.70
    105.3902 0.969215 34.00 1171.00 1155.62
    105.4077 0.969103 34.00 1133.00 1157.00
    105.4251 0.968990 35.00 1225.00 1157.80
    105.4426 0.968878 34.00 1169.00 1158.17
    105.4600 0.968766 34.00 1148.00 1158.24
    105.4775 0.968654 34.00 1161.00 1158.06
    105.4949 0.968541 33.00 1112.00 1157.60
    105.5124 0.968429 34.00 1165.00 1156.82
    105.5298 0.968317 34.00 1158.00 1155.71
    105.5473 0.968205 34.00 1167.00 1154.40
    105.5648 0.968093 34.00 1152.00 1153.06
    105.5822 0.967981 33.00 1090.00 1151.84
    105.5997 0.967869 34.00 1140.00 1150.88
    105.6171 0.967757 34.00 1160.00 1150.26
    105.6346 0.967646 34.00 1129.00 1150.00
    105.6520 0.967534 34.00 1148.00 1150.11
    105.6695 0.967422 34.00 1172.00 1150.59
    105.6869 0.967310 33.00 1098.00 1151.44
    105.7044 0.967199 33.00 1096.00 1152.72
    105.7218 0.967087 34.00 1176.00 1154.53
    105.7393 0.966976 33.00 1120.00 1156.62
    105.7567 0.966864 33.00 1118.00 1159.02
    105.7742 0.966753 34.00 1183.00 1161.57
    105.7916 0.966641 34.00 1161.00 1164.12
    105.8091 0.966530 35.00 1209.00 1166.50
    105.8266 0.966419 35.00 1226.00 1168.46
    105.8440 0.966307 34.00 1153.00 1169.73
    105.8615 0.966196 35.00 1199.00 1170.08
    105.8789 0.966085 35.00 1195.00 1169.56
    105.8964 0.965974 33.00 1122.00 1167.88
    105.9138 0.965863 35.00 1208.00 1165.42
    105.9313 0.965752 33.00 1120.00 1162.50
    105.9487 0.965641 35.00 1225.00 1159.52
    105.9662 0.965530 34.00 1190.00 1156.77
    105.9836 0.965419 33.00 1122.00 1154.48
    106.0011 0.965308 34.00 1136.00 1152.70
    106.0185 0.965198 33.00 1080.00 1151.55
    106.0360 0.965087 34.00 1127.00 1150.98
    106.0534 0.964976 34.00 1135.00 1150.99
    106.0709 0.964866 34.00 1151.00 1151.58
    106.0883 0.964755 34.00 1160.00 1152.74
    106.1058 0.964645 33.00 1114.00 1154.45
    106.1232 0.964534 34.00 1138.00 1156.60
    106.1407 0.964424 34.00 1129.00 1158.98
    106.1582 0.964313 34.00 1156.00 1161.25
    106.1756 0.964203 33.00 1096.00 1163.15
    106.1931 0.964093 34.00 1170.00 1164.24
    106.2105 0.963982 34.00 1139.00 1164.51
    106.2280 0.963872 35.00 1197.00 1164.07
    106.2454 0.963762 34.00 1168.00 1163.10
    106.2629 0.963652 34.00 1146.00 1161.89
    106.2803 0.963542 35.00 1211.00 1160.55
    106.2978 0.963432 33.00 1071.00 1159.31
    106.3152 0.963322 35.00 1200.00 1158.28
    106.3327 0.963212 34.00 1154.00 1157.51
    106.3501 0.963102 33.00 1100.00 1156.92
    106.3676 0.962992 34.00 1124.00 1156.31
    106.3850 0.962883 34.00 1132.00 1155.56
    106.4025 0.962773 34.00 1178.00 1154.53
    106.4200 0.962663 33.00 1120.00 1153.24
    106.4374 0.962554 34.00 1148.00 1151.84
    106.4548 0.962444 34.00 1138.00 1150.59
    106.4723 0.962334 34.00 1135.00 1149.52
    106.4898 0.962225 33.00 1102.00 1148.77
    106.5072 0.962116 33.00 1093.00 1148.33
    106.5247 0.962006 34.00 1137.00 1148.13
    106.5421 0.961897 34.00 1134.00 1148.10
    106.5596 0.961788 34.00 1134.00 1147.94
    106.5770 0.961678 34.00 1157.00 1147.60
    106.5945 0.961569 34.00 1152.00 1147.16
    106.6119 0.961460 34.00 1155.00 1146.66
    106.6294 0.961351 34.00 1187.00 1146.31
    106.6468 0.961242 33.00 1081.00 1146.22
    106.6643 0.961133 33.00 1082.00 1146.49
    106.6817 0.961024 34.00 1190.00 1147.17
    106.6992 0.960915 34.00 1149.00 1148.27
    106.7167 0.960806 33.00 1073.00 1149.75
    106.7341 0.960697 34.00 1189.00 1151.44
    106.7516 0.960588 34.00 1172.00 1153.14
    106.7690 0.960480 34.00 1137.00 1154.60
    106.7865 0.960371 33.00 1089.00 1155.84
    106.8039 0.960262 34.00 1151.00 1156.30
    106.8214 0.960154 34.00 1181.00 1156.21
    106.8388 0.960045 34.00 1162.00 1155.97
    106.8563 0.959937 34.00 1171.00 1155.78
    106.8737 0.959828 34.00 1151.00 1155.76
    106.8912 0.959720 34.00 1155.00 1156.02
    106.9086 0.959612 33.00 1121.00 1156.46
    106.9261 0.959503 34.00 1188.00 1156.79
    106.9435 0.959395 34.00 1135.00 1156.85
    106.9610 0.959287 34.00 1182.00 1156.36
    106.9784 0.959179 33.00 1111.00 1155.29
    106.9959 0.959071 33.00 1106.00 1153.75
    107.0133 0.958963 33.00 1121.00 1152.05
    107.0308 0.958854 32.00 1052.00 1150.38
    107.0483 0.958746 34.00 1144.00 1148.95
    107.0657 0.958638 33.00 1104.00 1147.99
    107.0832 0.958531 33.00 1111.00 1147.29
    107.1006 0.958423 34.00 1145.00 1146.94
    107.1181 0.958315 33.00 1120.00 1146.96
    107.1355 0.958207 34.00 1188.00 1147.24
    107.1530 0.958100 33.00 1118.00 1147.71
    107.1704 0.957992 34.00 1159.00 1148.29
    107.1879 0.957884 33.00 1114.00 1148.94
    107.2053 0.957777 34.00 1139.00 1149.60
    107.2228 0.957669 34.00 1176.00 1150.41
    107.2402 0.957562 34.00 1129.00 1151.40
    107.2577 0.957454 34.00 1139.00 1152.58
    107.2751 0.957347 35.00 1247.00 1153.93
    107.2926 0.957240 34.00 1124.00 1155.28
    107.3101 0.957132 35.00 1253.00 1156.53
    107.3275 0.957025 34.00 1141.00 1157.41
    107.3450 0.956918 35.00 1217.00 1157.68
    107.3624 0.956811 34.00 1141.00 1157.40
    107.3799 0.956704 34.00 1158.00 1156.70
    107.3973 0.956597 34.00 1153.00 1155.79
    107.4148 0.956490 35.00 1191.00 1154.92
    107.4322 0.956383 35.00 1229.00 1154.28
    107.4497 0.956276 35.00 1227.00 1153.96
    107.4671 0.956169 34.00 1134.00 1153.96
    107.4846 0.956062 35.00 1232.00 1154.21
    107.5020 0.955955 34.00 1159.00 1154.64
    107.5195 0.955848 34.00 1165.00 1155.15
    107.5369 0.955742 34.00 1142.00 1155.65
    107.5544 0.955635 34.00 1187.00 1156.13
    107.5719 0.955529 34.00 1186.00 1156.59
    107.5893 0.955422 36.00 1268.00 1157.03
    107.6067 0.955316 33.00 1110.00 1157.42
    107.6242 0.955209 34.00 1181.00 1157.59
    107.6416 0.955103 34.00 1183.00 1157.71
    107.6591 0.954996 33.00 1089.00 1157.61
    107.6766 0.954890 33.00 1112.00 1157.48
    107.6940 0.954784 34.00 1175.00 1157.38
    107.7115 0.954678 35.00 1241.00 1157.39
    107.7289 0.954571 34.00 1173.00 1157.59
    107.7464 0.954465 34.00 1151.00 1158.07
    107.7638 0.954359 33.00 1121.00 1158.88
    107.7813 0.954253 33.00 1092.00 1160.03
    107.7987 0.954147 34.00 1158.00 1161.52
    107.8162 0.954041 35.00 1230.00 1163.27
    107.8336 0.953935 34.00 1173.00 1165.02
    107.8511 0.953829 35.00 1213.00 1166.67
    107.8686 0.953724 35.00 1193.00 1167.91
    107.8860 0.953618 35.00 1226.00 1168.59
    107.9035 0.953512 35.00 1197.00 1168.66
    107.9209 0.953406 34.00 1157.00 1168.17
    107.9383 0.953301 35.00 1245.00 1167.23
    107.9558 0.953195 34.00 1152.00 1166.00
    107.9733 0.953090 33.00 1090.00 1164.64
    107.9907 0.952984 34.00 1160.00 1163.33
    108.0082 0.952879 33.00 1119.00 1162.12
    108.0256 0.952773 34.00 1154.00 1161.16
    108.0431 0.952668 34.00 1178.00 1160.41
    108.0605 0.952563 34.00 1165.00 1159.87
    108.0780 0.952457 33.00 1101.00 1159.56
    108.0954 0.952352 34.00 1138.00 1159.45
    108.1129 0.952247 34.00 1176.00 1159.53
    108.1303 0.952142 34.00 1164.00 1159.69
    108.1478 0.952037 35.00 1248.00 1159.82
    108.1653 0.951932 34.00 1133.00 1159.82
    108.1827 0.951827 34.00 1171.00 1159.65
    108.2001 0.951722 34.00 1130.00 1159.34
    108.2176 0.951617 34.00 1162.00 1158.92
    108.2351 0.951512 34.00 1130.00 1158.49
    108.2525 0.951407 33.00 1116.00 1157.94
    108.2700 0.951302 34.00 1172.00 1157.36
    108.2874 0.951198 34.00 1150.00 1156.64
    108.3049 0.951093 33.00 1120.00 1155.78
    108.3223 0.950988 34.00 1133.00 1154.77
    108.3398 0.950884 34.00 1170.00 1153.62
    108.3572 0.950779 34.00 1137.00 1152.40
    108.3747 0.950675 33.00 1105.00 1151.11
    108.3921 0.950570 34.00 1150.00 1149.86
    108.4096 0.950466 34.00 1137.00 1148.63
    108.4270 0.950361 34.00 1139.00 1147.70
    108.4445 0.950257 34.00 1125.00 1147.03
    108.4619 0.950153 32.00 1053.00 1146.56
    108.4794 0.950049 33.00 1120.00 1146.31
    108.4969 0.949944 34.00 1136.00 1146.22
    108.5143 0.949840 33.00 1113.00 1146.23
    108.5318 0.949736 34.00 1129.00 1146.30
    108.5492 0.949632 33.00 1080.00 1146.22
    108.5667 0.949528 34.00 1153.00 1146.01
    108.5841 0.949424 34.00 1124.00 1145.55
    108.6016 0.949320 33.00 1116.00 1144.91
    108.6190 0.949216 34.00 1132.00 1144.18
    108.6365 0.949113 34.00 1144.00 1143.40
    108.6539 0.949009 33.00 1072.00 1142.72
    108.6714 0.948905 34.00 1130.00 1142.12
    108.6888 0.948801 33.00 1100.00 1141.62
    108.7063 0.948698 33.00 1087.00 1141.19
    108.7237 0.948594 33.00 1058.00 1140.80
    108.7412 0.948491 34.00 1132.00 1140.40
    108.7587 0.948387 34.00 1170.00 1139.98
    108.7761 0.948284 34.00 1149.00 1139.52
    108.7935 0.948180 34.00 1124.00 1139.12
    108.8110 0.948077 34.00 1136.00 1138.56
    108.8285 0.947973 33.00 1067.00 1138.33
    108.8459 0.947870 33.00 1096.00 1137.94
    108.8634 0.947767 33.00 1097.00 1137.61
    108.8808 0.947664 34.00 1138.00 1137.39
    108.8983 0.947561 34.00 1159.00 1137.20
    108.9157 0.947457 33.00 1087.00 1137.06
    108.9332 0.947354 33.00 1075.00 1136.97
    108.9506 0.947251 34.00 1156.00 1136.96
    108.9681 0.947148 33.00 1122.00 1137.02
    108.9855 0.947045 33.00 1119.00 1136.97
    109.0030 0.946943 34.00 1123.00 1136.88
    109.0204 0.946840 33.00 1092.00 1136.92
    109.0379 0.946737 34.00 1161.00 1136.87
    109.0554 0.946634 34.00 1130.00 1136.82
    109.0728 0.946531 33.00 1075.00 1136.79
    109.0903 0.946429 33.00 1106.00 1136.79
    109.1077 0.946326 33.00 1112.00 1136.75
    109.1252 0.946224 34.00 1129.00 1136.78
    109.1426 0.946121 35.00 1237.00 1136.84
    109.1601 0.946018 33.00 1103.00 1136.90
    109.1775 0.945916 33.00 1095.00 1136.99
    109.1950 0.945814 34.00 1165.00 1137.07
    109.2124 0.945711 33.00 1080.00 1137.21
    109.2299 0.945609 33.00 1111.00 1137.37
    109.2473 0.945507 33.00 1110.00 1137.58
    109.2648 0.945404 34.00 1124.00 1137.83
    109.2822 0.945302 33.00 1103.00 1138.14
    109.2997 0.945200 32.00 1053.00 1138.51
    109.3171 0.945098 33.00 1116.00 1139.01
    109.3346 0.944996 34.00 1167.00 1139.57
    109.3521 0.944894 34.00 1142.00 1140.18
    109.3695 0.944792 34.00 1174.00 1140.98
    109.3870 0.944690 33.00 1107.00 1141.93
    109.4044 0.944588 33.00 1102.00 1142.96
    109.4219 0.944486 34.00 1160.00 1144.25
    109.4393 0.944385 34.00 1150.00 1145.44
    109.4568 0.944283 34.00 1145.00 1146.59
    109.4742 0.944181 33.00 1106.00 1147.64
    109.4917 0.944079 33.00 1100.00 1148.52
    109.5091 0.943978 34.00 1124.00 1149.23
    109.5266 0.943876 34.00 1159.00 1149.88
    109.5440 0.943775 34.00 1154.00 1150.52
    109.5615 0.943673 33.00 1113.00 1151.26
    109.5789 0.943572 33.00 1089.00 1152.12
    109.5964 0.943470 33.00 1122.00 1153.10
    109.6139 0.943369 34.00 1155.00 1154.24
    109.6313 0.943268 34.00 1136.00 1155.30
    109.6488 0.943167 33.00 1090.00 1156.22
    109.6662 0.943065 33.00 1110.00 1157.04
    109.6837 0.942964 33.00 1058.00 1157.70
    109.7011 0.942863 33.00 1088.00 1158.22
    109.7186 0.942762 33.00 1101.00 1158.68
    109.7360 0.942661 33.00 1114.00 1159.28
    109.7535 0.942560 33.00 1096.00 1159.79
    109.7709 0.942459 34.00 1123.00 1160.50
    109.7884 0.942358 34.00 1135.00 1161.45
    109.8058 0.942257 34.00 1132.00 1162.70
    109.8233 0.942156 34.00 1146.00 1164.43
    109.8408 0.942055 35.00 1231.00 1166.56
    109.8582 0.941955 34.00 1159.00 1169.17
    109.8757 0.941854 34.00 1130.00 1172.18
    109.8931 0.941753 35.00 1225.00 1175.50
    109.9106 0.941653 35.00 1204.00 1178.90
    109.9280 0.941552 35.00 1221.00 1182.13
    109.9455 0.941452 35.00 1201.00 1184.90
    109.9629 0.941351 34.00 1156.00 1186.95
    109.9804 0.941251 35.00 1201.00 1188.15
    109.9978 0.941150 34.00 1171.00 1188.49
    110.0153 0.941050 34.00 1141.00 1188.17
    110.0327 0.940950 35.00 1197.00 1187.51
    110.0502 0.940849 33.00 1106.00 1186.51
    110.0676 0.940749 34.00 1162.00 1185.38
    110.0851 0.940649 34.00 1135.00 1184.07
    110.1025 0.940549 35.00 1203.00 1182.56
    110.1200 0.940449 34.00 1164.00 1180.78
    110.1374 0.940349 34.00 1156.00 1178.95
    110.1549 0.940249 34.00 1172.00 1176.82
    110.1724 0.940149 34.00 1187.00 1174.74
    110.1898 0.940049 35.00 1191.00 1172.88
    110.2073 0.939949 34.00 1174.00 1171.38
    110.2247 0.939849 34.00 1168.00 1170.35
    110.2422 0.939749 33.00 1070.00 1169.88
    110.2596 0.939650 33.00 1111.00 1170.01
    110.2771 0.939550 34.00 1168.00 1170.72
    110.2945 0.939450 34.00 1185.00 1171.97
    110.3120 0.939351 34.00 1149.00 1173.70
    110.3294 0.939251 34.00 1172.00 1175.77
    110.3469 0.939151 35.00 1246.00 1178.02
    110.3643 0.939052 36.00 1268.00 1180.23
    110.3818 0.938953 33.00 1102.00 1182.18
    110.3992 0.938853 35.00 1204.00 1183.66
    110.4167 0.938754 34.00 1165.00 1184.59
    110.4342 0.938654 34.00 1187.00 1184.77
    110.4516 0.938555 34.00 1151.00 1184.32
    110.4691 0.938456 35.00 1197.00 1183.37
    110.4865 0.938357 34.00 1145.00 1182.13
    110.5040 0.938258 35.00 1192.00 1180.74
    110.5214 0.938158 35.00 1207.00 1179.32
    110.5389 0.938059 34.00 1170.00 1177.97
    110.5563 0.937960 34.00 1138.00 1176.79
    110.5738 0.937861 34.00 1166.00 1175.90
    110.5912 0.937762 34.00 1150.00 1175.43
    110.6087 0.937664 34.00 1156.00 1175.48
    110.6261 0.937565 34.00 1169.00 1176.13
    110.6436 0.937466 34.00 1157.00 1177.41
    110.6611 0.937367 34.00 1146.00 1179.25
    110.6785 0.937268 34.00 1142.00 1181.48
    110.6960 0.937170 34.00 1129.00 1183.94
    110.7134 0.937071 34.00 1185.00 1186.01
    110.7309 0.936972 35.00 1198.00 1187.57
    110.7483 0.936874 35.00 1240.00 1188.17
    110.7658 0.936775 35.00 1216.00 1187.97
    110.7832 0.936677 34.00 1189.00 1187.20
    110.8007 0.936579 34.00 1132.00 1186.15
    110.8181 0.936480 34.00 1174.00 1185.08
    110.8356 0.936382 34.00 1145.00 1184.17
    110.8530 0.936284 35.00 1227.00 1183.43
    110.8705 0.936185 34.00 1177.00 1182.93
    110.8879 0.936087 34.00 1171.00 1182.61
    110.9054 0.935989 34.00 1185.00 1182.41
    110.9229 0.935891 34.00 1170.00 1182.17
    110.9403 0.935793 34.00 1180.00 1181.74
    110.9577 0.935695 35.00 1200.00 1181.01
    110.9752 0.935597 34.00 1182.00 1180.03
    110.9927 0.935499 33.00 1114.00 1178.92
    111.0101 0.935401 34.00 1176.00 1177.93
    111.0276 0.935303 34.00 1187.00 1177.44
    111.0450 0.935205 35.00 1193.00 1177.19
    111.0625 0.935107 35.00 1201.00 1177.42
    111.0799 0.935009 34.00 1145.00 1178.09
    111.0974 0.934912 35.00 1197.00 1179.09
    111.1148 0.934814 35.00 1217.00 1180.24
    111.1323 0.934717 34.00 1181.00 1181.26
    111.1497 0.934619 34.00 1150.00 1181.92
    111.1672 0.934521 34.00 1152.00 1182.07
    111.1846 0.934424 35.00 1216.00 1181.65
    111.2021 0.934326 34.00 1177.00 1180.67
    111.2196 0.934229 33.00 1122.00 1179.31
    111.2370 0.934132 34.00 1146.00 1177.80
    111.2545 0.934034 34.00 1189.00 1176.34
    111.2719 0.933937 34.00 1169.00 1175.08
    111.2894 0.933840 34.00 1171.00 1174.16
    111.3068 0.933743 34.00 1124.00 1173.81
    111.3243 0.933645 34.00 1138.00 1173.60
    111.3417 0.933548 35.00 1211.00 1173.66
    111.3592 0.933451 34.00 1139.00 1173.94
    111.3766 0.933354 34.00 1182.00 1174.41
    111.3941 0.933257 34.00 1188.00 1175.10
    111.4115 0.933160 33.00 1111.00 1176.08
    111.4290 0.933063 34.00 1160.00 1177.43
    111.4464 0.932966 34.00 1173.00 1179.18
    111.4639 0.932870 35.00 1248.00 1181.42
    111.4814 0.932773 34.00 1140.00 1184.06
    111.4988 0.932676 34.00 1185.00 1186.39
    111.5163 0.932579 34.00 1155.00 1188.48
    111.5337 0.932483 34.00 1146.00 1189.75
    111.5512 0.932386 35.00 1222.00 1189.99
    111.5686 0.932290 35.00 1203.00 1189.32
    111.5861 0.932193 34.00 1161.00 1187.72
    111.6035 0.932096 34.00 1142.00 1185.62
    111.6210 0.932000 34.00 1124.00 1183.28
    111.6384 0.931904 34.00 1160.00 1180.91
    111.6559 0.931807 34.00 1160.00 1178.77
    111.6733 0.931711 33.00 1097.00 1176.94
    111.6908 0.931615 35.00 1192.00 1175.54
    111.7082 0.931518 34.00 1161.00 1174.62
    111.7257 0.931422 35.00 1193.00 1174.23
    111.7432 0.931326 34.00 1150.00 1174.39
    111.7606 0.931230 34.00 1144.00 1175.10
    111.7781 0.931134 35.00 1241.00 1176.36
    111.7955 0.931038 35.00 1197.00 1178.15
    111.8130 0.930942 33.00 1113.00 1180.29
    111.8304 0.930846 34.00 1185.00 1182.69
    111.8479 0.930750 35.00 1232.00 1185.17
    111.8653 0.930654 35.00 1232.00 1187.53
    111.8828 0.930558 35.00 1191.00 1189.70
    111.9002 0.930462 34.00 1176.00 1191.59
    111.9177 0.930367 35.00 1232.00 1193.09
    111.9351 0.930271 35.00 1199.00 1194.27
    111.9526 0.930175 35.00 1235.00 1194.69
    111.9700 0.930080 35.00 1198.00 1194.54
    111.9875 0.929984 35.00 1225.00 1193.66
    112.0050 0.929889 35.00 1208.00 1192.26
    112.0224 0.929793 34.00 1169.00 1190.69
    112.0399 0.929698 35.00 1213.00 1189.17
    112.0573 0.929602 35.00 1200.00 1187.95
    112.0748 0.929507 35.00 1193.00 1187.22
    112.0922 0.929411 34.00 1181.00 1186.97
    112.1097 0.929316 34.00 1169.00 1187.15
    112.1271 0.929221 34.00 1136.00 1187.60
    112.1446 0.929126 35.00 1201.00 1188.09
    112.1620 0.929030 33.00 1118.00 1188.44
    112.1795 0.928935 35.00 1215.00 1188.50
    112.1970 0.928840 34.00 1162.00 1188.31
    112.2144 0.928745 34.00 1142.00 1187.94
    112.2318 0.928650 34.00 1183.00 1187.56
    112.2493 0.928555 34.00 1185.00 1187.26
    112.2668 0.928460 35.00 1237.00 1186.97
    112.2842 0.928365 34.00 1190.00 1186.97
    112.3017 0.928271 34.00 1157.00 1187.09
    112.3191 0.928176 34.00 1137.00 1187.32
    112.3366 0.928081 34.00 1170.00 1187.68
    112.3540 0.927986 34.00 1176.00 1188.19
    112.3715 0.927892 35.00 1197.00 1188.82
    112.3889 0.927797 35.00 1204.00 1189.66
    112.4064 0.927702 33.00 1116.00 1190.63
    112.4238 0.927608 35.00 1191.00 1191.72
    112.4413 0.927513 34.00 1149.00 1192.96
    112.4587 0.927419 34.00 1186.00 1194.43
    112.4762 0.927324 35.00 1224.00 1196.20
    112.4936 0.927230 34.00 1188.00 1198.59
    112.5111 0.927136 35.00 1238.00 1201.62
    112.5286 0.927041 35.00 1206.00 1205.33
    112.5460 0.926947 35.00 1216.00 1209.60
    112.5635 0.926853 35.00 1200.00 1214.15
    112.5809 0.926759 36.00 1302.00 1218.52
    112.5984 0.926664 36.00 1301.00 1222.19
    112.6158 0.926570 35.00 1216.00 1224.66
    112.6333 0.926476 35.00 1216.00 1225.62
    112.6507 0.926382 34.00 1182.00 1225.04
    112.6682 0.926288 34.00 1149.00 1223.12
    112.6857 0.926194 34.00 1164.00 1220.13
    112.7031 0.926100 35.00 1232.00 1216.58
    112.7205 0.926007 35.00 1222.00 1212.69
    112.7380 0.925913 35.00 1201.00 1208.63
    112.7555 0.925819 34.00 1155.00 1204.68
    112.7729 0.925725 34.00 1182.00 1200.96
    112.7904 0.925631 35.00 1201.00 1197.62
    112.8078 0.925538 34.00 1153.00 1194.76
    112.8253 0.925444 34.00 1125.00 1192.46
    112.8427 0.925351 35.00 1236.00 1190.76
    112.8602 0.925257 34.00 1176.00 1189.61
    112.8776 0.925164 34.00 1186.00 1188.98
    112.8951 0.925070 35.00 1199.00 1188.85
    112.9125 0.924977 35.00 1247.00 1189.15
    112.9300 0.924883 35.00 1207.00 1189.93
    112.9474 0.924790 35.00 1215.00 1191.16
    112.9649 0.924697 34.00 1128.00 1192.81
    112.9823 0.924603 35.00 1243.00 1194.83
    112.9998 0.924510 34.00 1175.00 1197.11
    113.0173 0.924417 35.00 1250.00 1199.45
    113.0347 0.924324 35.00 1238.00 1201.58
    113.0522 0.924231 35.00 1215.00 1203.25
    113.0696 0.924138 34.00 1169.00 1204.20
    113.0871 0.924045 35.00 1254.00 1204.17
    113.1045 0.923952 35.00 1251.00 1203.42
    113.1220 0.923859 34.00 1146.00 1201.95
    113.1394 0.923766 35.00 1235.00 1199.82
    113.1569 0.923673 35.00 1192.00 1197.21
    113.1743 0.923580 34.00 1186.00 1194.31
    113.1918 0.923487 35.00 1191.00 1191.25
    113.2092 0.923395 34.00 1190.00 1188.17
    113.2267 0.923302 35.00 1209.00 1185.16
    113.2441 0.923209 35.00 1193.00 1182.33
    113.2616 0.923117 34.00 1130.00 1179.76
    113.2791 0.923024 34.00 1175.00 1177.50
    113.2965 0.922932 35.00 1220.00 1175.58
    113.3139 0.922839 33.00 1116.00 1173.98
    113.3314 0.922746 34.00 1144.00 1172.65
    113.3489 0.922654 34.00 1176.00 1171.58
    113.3663 0.922562 34.00 1177.00 1170.61
    113.3838 0.922469 34.00 1189.00 1169.77
    113.4012 0.922377 33.00 1121.00 1169.05
    113.4187 0.922285 34.00 1177.00 1168.45
    113.4361 0.922193 34.00 1145.00 1168.07
    113.4536 0.922100 35.00 1203.00 1167.79
    113.4710 0.922008 34.00 1144.00 1167.60
    113.4885 0.921916 34.00 1183.00 1167.45
    113.5060 0.921824 34.00 1171.00 1167.22
    113.5234 0.921732 34.00 1172.00 1166.95
    113.5409 0.921640 33.00 1108.00 1166.66
    113.5583 0.921548 34.00 1166.00 1166.26
    113.5758 0.921456 34.00 1160.00 1165.77
    113.5932 0.921364 33.00 1116.00 1165.21
    113.6107 0.921273 34.00 1180.00 1164.58
    113.6281 0.921181 33.00 1117.00 1163.92
    113.6456 0.921089 34.00 1134.00 1163.24
    113.6630 0.920997 34.00 1162.00 1162.57
    113.6805 0.920906 35.00 1225.00 1161.92
    113.6979 0.920814 34.00 1153.00 1161.32
    113.7154 0.920722 34.00 1176.00 1160.77
    113.7328 0.920631 34.00 1162.00 1160.23
    113.7503 0.920539 34.00 1180.00 1159.99
    113.7678 0.920448 33.00 1116.00 1159.79
    113.7852 0.920357 34.00 1142.00 1159.51
    113.8027 0.920265 33.00 1118.00 1159.27
    113.8201 0.920174 33.00 1076.00 1159.05
    113.8376 0.920082 34.00 1136.00 1158.93
    113.8550 0.919991 34.00 1176.00 1158.72
    113.8725 0.919900 34.00 1181.00 1158.59
    113.8899 0.919809 34.00 1159.00 1158.47
    113.9074 0.919718 34.00 1142.00 1158.41
    113.9248 0.919626 34.00 1158.00 1158.38
    113.9423 0.919535 33.00 1119.00 1158.38
    113.9597 0.919444 34.00 1162.00 1158.37
    113.9772 0.919354 34.00 1172.00 1158.43
    113.9946 0.919263 33.00 1104.00 1158.52
    114.0121 0.919172 34.00 1157.00 1158.60
    114.0296 0.919081 33.00 1109.00 1158.75
    114.0470 0.918990 33.00 1110.00 1158.94
    114.0645 0.918899 34.00 1140.00 1159.18
    114.0819 0.918808 34.00 1124.00 1159.47
    114.0994 0.918718 33.00 1120.00 1159.83
    114.1168 0.918627 33.00 1094.00 1160.25
    114.1343 0.918536 34.00 1152.00 1160.74
    114.1517 0.918446 34.00 1172.00 1161.29
    114.1692 0.918355 34.00 1185.00 1161.82
    114.1867 0.918265 34.00 1145.00 1162.25
    114.2041 0.918174 34.00 1168.00 1162.75
    114.2215 0.918084 34.00 1149.00 1163.06
    114.2390 0.917993 34.00 1185.00 1163.34
    114.2564 0.917903 33.00 1114.00 1163.51
    114.2739 0.917812 34.00 1162.00 1163.64
    114.2914 0.917722 34.00 1178.00 1163.64
    114.3088 0.917632 34.00 1156.00 1163.70
    114.3263 0.917542 34.00 1170.00 1163.79
    114.3437 0.917452 33.00 1109.00 1163.99
    114.3612 0.917361 34.00 1169.00 1164.27
    114.3786 0.917271 33.00 1122.00 1164.74
    114.3961 0.917181 34.00 1156.00 1165.27
    114.4135 0.917091 33.00 1101.00 1165.93
    114.4310 0.917001 34.00 1137.00 1166.71
    114.4484 0.916911 35.00 1221.00 1167.77
    114.4659 0.916822 33.00 1101.00 1168.74
    114.4833 0.916732 33.00 1081.00 1169.72
    114.5008 0.916642 34.00 1150.00 1170.66
    114.5183 0.916552 34.00 1145.00 1171.48
    114.5357 0.916462 34.00 1165.00 1172.19
    114.5532 0.916373 33.00 1114.00 1172.77
    114.5706 0.916283 34.00 1170.00 1173.23
    114.5881 0.916193 33.00 1120.00 1173.57
    114.6055 0.916104 33.00 1106.00 1173.81
    114.6230 0.916014 34.00 1132.00 1173.89
    114.6404 0.915925 34.00 1136.00 1173.95
    114.6579 0.915835 34.00 1189.00 1174.03
    114.6753 0.915746 34.00 1165.00 1174.09
    114.6928 0.915656 34.00 1171.00 1174.15
    114.7102 0.915567 34.00 1177.00 1174.36
    114.7277 0.915478 34.00 1158.00 1174.70
    114.7452 0.915388 33.00 1117.00 1175.23
    114.7626 0.915299 33.00 1112.00 1176.00
    114.7801 0.915210 34.00 1143.00 1177.05
    114.7975 0.915121 34.00 1162.00 1178.37
    114.8150 0.915032 34.00 1183.00 1180.02
    114.8324 0.914943 34.00 1145.00 1181.98
    114.8499 0.914854 34.00 1166.00 1184.23
    114.8673 0.914765 35.00 1218.00 1186.70
    114.8848 0.914676 35.00 1201.00 1189.30
    114.9022 0.914587 35.00 1221.00 1191.83
    114.9197 0.914498 34.00 1162.00 1194.13
    114.9371 0.914409 35.00 1208.00 1196.02
    114.9546 0.914320 34.00 1173.00 1197.40
    114.9721 0.914231 35.00 1226.00 1198.22
    114.9895 0.914143 34.00 1158.00 1198.46
    115.0070 0.914054 35.00 1216.00 1198.12
    115.0244 0.913965 34.00 1152.00 1197.26
    115.0419 0.913877 34.00 1181.00 1195.96
    115.0593 0.913788 34.00 1132.00 1194.33
    115.0768 0.913699 35.00 1225.00 1192.49
    115.0942 0.913611 35.00 1213.00 1190.56
    115.1117 0.913522 34.00 1153.00 1188.65
    115.1291 0.913434 34.00 1150.00 1186.83
    115.1466 0.913346 34.00 1174.00 1185.23
    115.1640 0.913257 34.00 1143.00 1183.88
    115.1815 0.913169 34.00 1156.00 1182.79
    115.1989 0.913081 34.00 1155.00 1182.01
    115.2164 0.912992 34.00 1174.00 1181.53
    115.2339 0.912904 34.00 1159.00 1181.35
    115.2513 0.912816 34.00 1155.00 1181.42
    115.2688 0.912728 34.00 1175.00 1181.77
    115.2862 0.912640 35.00 1247.00 1182.37
    115.3037 0.912552 36.00 1272.00 1183.18
    115.3211 0.912464 34.00 1189.00 1184.17
    115.3386 0.912376 34.00 1138.00 1185.36
    115.3560 0.912288 33.00 1114.00 1186.52
    115.3735 0.912200 35.00 1223.00 1187.67
    115.3909 0.912112 34.00 1185.00 1188.87
    115.4084 0.912024 34.00 1129.00 1189.86
    115.4258 0.911937 34.00 1178.00 1190.77
    115.4433 0.911849 34.00 1178.00 1191.53
    115.4607 0.911761 34.00 1168.00 1192.23
    115.4782 0.911673 34.00 1185.00 1192.74
    115.4956 0.911586 34.00 1173.00 1193.12
    115.5131 0.911498 35.00 1201.00 1193.36
    115.5306 0.911411 35.00 1197.00 1193.50
    115.5480 0.911323 34.00 1159.00 1193.58
    115.5655 0.911236 35.00 1247.00 1193.62
    115.5829 0.911148 34.00 1140.00 1193.71
    115.6004 0.911061 33.00 1119.00 1193.79
    115.6178 0.910973 35.00 1205.00 1193.89
    115.6353 0.910886 34.00 1157.00 1194.00
    115.6527 0.910799 34.00 1173.00 1194.14
    115.6702 0.910712 34.00 1157.00 1194.39
    115.6877 0.910624 34.00 1189.00 1194.81
    115.7051 0.910537 34.00 1184.00 1195.51
    115.7226 0.910450 34.00 1186.00 1196.55
    115.7400 0.910363 34.00 1166.00 1197.93
    115.7575 0.910276 34.00 1187.00 1199.60
    115.7749 0.910189 34.00 1164.00 1201.44
    115.7924 0.910102 34.00 1177.00 1203.23
    115.8098 0.910015 34.00 1172.00 1204.69
    115.8273 0.909928 34.00 1175.00 1205.54
    115.8447 0.909841 34.00 1134.00 1205.85
    115.8622 0.909754 33.00 1095.00 1205.23
    115.8796 0.909667 35.00 1191.00 1204.04
    115.8971 0.909581 34.00 1184.00 1202.56
    115.9145 0.909494 35.00 1205.00 1200.94
    115.9320 0.909407 34.00 1158.00 1199.41
    115.9495 0.909321 34.00 1142.00 1198.10
    115.9669 0.909234 34.00 1185.00 1197.04
    115.9844 0.909148 35.00 1199.00 1196.25
    116.0018 0.909061 34.00 1128.00 1195.70
    116.0193 0.908974 35.00 1240.00 1195.34
    116.0367 0.908888 35.00 1226.00 1195.22
    116.0542 0.908801 34.00 1185.00 1195.04
    116.0716 0.908715 35.00 1241.00 1194.87
    116.0891 0.908629 35.00 1199.00 1194.64
    116.1065 0.908542 35.00 1203.00 1194.37
    116.1240 0.908456 35.00 1205.00 1194.09
    116.1414 0.908370 34.00 1149.00 1193.93
    116.1589 0.908284 35.00 1197.00 1193.91
    116.1764 0.908198 34.00 1159.00 1194.07
    116.1938 0.908112 34.00 1156.00 1194.51
    116.2113 0.908025 35.00 1213.00 1195.05
    116.2287 0.907939 35.00 1237.00 1195.71
    116.2462 0.907853 34.00 1128.00 1196.42
    116.2636 0.907767 34.00 1161.00 1197.05
    116.2811 0.907681 35.00 1193.00 1197.50
    116.2985 0.907596 35.00 1192.00 1197.66
    116.3160 0.907510 34.00 1183.00 1197.55
    116.3334 0.907424 34.00 1149.00 1197.20
    116.3509 0.907338 34.00 1186.00 1196.73
    116.3683 0.907252 35.00 1224.00 1196.26
    116.3858 0.907167 34.00 1165.00 1195.90
    116.4033 0.907081 34.00 1183.00 1195.74
    116.4207 0.906995 34.00 1132.00 1195.85
    116.4382 0.906910 34.00 1134.00 1196.24
    116.4556 0.906824 34.00 1178.00 1197.01
    116.4731 0.906739 34.00 1167.00 1198.00
    116.4905 0.906653 34.00 1149.00 1199.22
    116.5080 0.906568 34.00 1159.00 1200.63
    116.5254 0.906482 33.00 1104.00 1202.12
    116.5429 0.906397 34.00 1182.00 1203.53
    116.5603 0.906312 35.00 1204.00 1204.80
    116.5778 0.906226 35.00 1231.00 1205.79
    116.5952 0.906141 34.00 1169.00 1206.40
    116.6127 0.906056 34.00 1169.00 1206.67
    116.6301 0.905971 35.00 1204.00 1206.41
    116.6476 0.905885 34.00 1158.00 1205.93
    116.6650 0.905800 35.00 1219.00 1205.35
    116.6825 0.905715 35.00 1211.00 1204.74
    116.7000 0.905630 34.00 1184.00 1204.21
    116.7174 0.905545 34.00 1168.00 1203.84
    116.7349 0.905460 35.00 1206.00 1203.58
    116.7523 0.905375 34.00 1153.00 1203.58
    116.7698 0.905290 35.00 1215.00 1203.36
    116.7872 0.905205 33.00 1119.00 1203.06
    116.8047 0.905121 34.00 1170.00 1202.70
    116.8221 0.905036 34.00 1164.00 1202.33
    116.8396 0.904951 35.00 1231.00 1202.03
    116.8570 0.904866 35.00 1193.00 1201.89
    116.8745 0.904782 34.00 1172.00 1201.98
    116.8920 0.904697 35.00 1208.00 1202.36
    116.9094 0.904612 35.00 1211.00 1203.10
    116.9269 0.904528 34.00 1187.00 1204.18
    116.9443 0.904443 34.00 1170.00 1205.63
    116.9618 0.904359 35.00 1214.00 1207.47
    116.9792 0.904274 34.00 1164.00 1209.67
    116.9967 0.904190 34.00 1168.00 1212.16
    117.0141 0.904106 35.00 1203.00 1214.90
    117.0316 0.904021 34.00 1168.00 1217.74
    117.0490 0.903937 35.00 1252.00 1220.47
    117.0665 0.903853 36.00 1261.00 1222.86
    117.0839 0.903768 34.00 1187.00 1224.65
    117.1014 0.903684 35.00 1254.00 1225.78
    117.1189 0.903600 35.00 1219.00 1226.12
    117.1363 0.903516 34.00 1159.00 1225.84
    117.1537 0.903432 35.00 1237.00 1225.11
    117.1712 0.903348 35.00 1229.00 1224.23
    117.1887 0.903264 35.00 1223.00 1223.38
    117.2061 0.903180 35.00 1242.00 1222.65
    117.2236 0.903096 34.00 1190.00 1222.14
    117.2410 0.903012 34.00 1132.00 1221.57
    117.2585 0.902928 35.00 1229.00 1220.93
    117.2759 0.902844 35.00 1224.00 1220.08
    117.2934 0.902761 36.00 1268.00 1219.11
    117.3108 0.902677 35.00 1198.00 1217.92
    117.3283 0.902593 34.00 1176.00 1216.77
    117.3457 0.902509 33.00 1113.00 1215.62
    117.3632 0.902426 35.00 1217.00 1214.74
    117.3807 0.902342 34.00 1141.00 1214.15
    117.3981 0.902259 34.00 1164.00 1213.94
    117.4156 0.902175 35.00 1229.00 1214.04
    117.4330 0.902091 35.00 1199.00 1214.48
    117.4505 0.902008 35.00 1226.00 1215.26
    117.4679 0.901924 35.00 1195.00 1216.06
    117.4854 0.901841 35.00 1226.00 1217.08
    117.5028 0.901758 35.00 1210.00 1218.09
    117.5203 0.901674 35.00 1230.00 1219.02
    117.5378 0.901591 35.00 1216.00 1219.81
    117.5552 0.901508 35.00 1210.00 1220.43
    117.5726 0.901425 34.00 1186.00 1220.89
    117.5901 0.901342 35.00 1243.00 1221.21
    117.6076 0.901258 34.00 1154.00 1221.45
    117.6250 0.901175 34.00 1172.00 1221.64
    117.6425 0.901092 35.00 1221.00 1221.84
    117.6599 0.901009 34.00 1165.00 1222.01
    117.6774 0.900926 35.00 1197.00 1222.14
    117.6948 0.900843 35.00 1219.00 1222.21
    117.7123 0.900760 35.00 1233.00 1222.18
    117.7297 0.900677 34.00 1170.00 1222.10
    117.7472 0.900595 35.00 1242.00 1222.02
    117.7646 0.900512 34.00 1183.00 1221.98
    117.7821 0.900429 34.00 1183.00 1222.04
    117.7996 0.900346 35.00 1219.00 1222.25
    117.8170 0.900264 34.00 1134.00 1222.63
    117.8344 0.900181 35.00 1200.00 1223.18
    117.8519 0.900098 35.00 1213.00 1223.83
    117.8694 0.900016 36.00 1272.00 1224.51
    117.8868 0.899933 35.00 1255.00 1225.16
    117.9043 0.899851 35.00 1232.00 1225.73
    117.9217 0.899768 35.00 1248.00 1226.19
    117.9392 0.899686 35.00 1253.00 1226.45
    117.9566 0.899603 34.00 1182.00 1226.60
    117.9741 0.899521 34.00 1181.00 1226.56
    117.9915 0.899439 35.00 1254.00 1226.33
    118.0090 0.899356 36.00 1268.00 1225.98
    118.0265 0.899274 35.00 1230.00 1225.63
    118.0439 0.899192 34.00 1183.00 1225.37
    118.0614 0.899109 35.00 1216.00 1225.28
    118.0788 0.899027 35.00 1199.00 1225.35
    118.0963 0.898945 35.00 1213.00 1225.49
    118.1137 0.898863 35.00 1199.00 1225.67
    118.1312 0.898781 35.00 1206.00 1225.61
    118.1486 0.898699 35.00 1233.00 1225.32
    118.1661 0.898617 35.00 1195.00 1224.80
    118.1835 0.898535 35.00 1191.00 1224.08
    118.2010 0.898453 35.00 1243.00 1223.32
    118.2184 0.898371 34.00 1189.00 1222.66
    118.2359 0.898289 34.00 1188.00 1222.16
    118.2533 0.898207 34.00 1142.00 1221.98
    118.2708 0.898126 35.00 1216.00 1222.11
    118.2883 0.898044 34.00 1180.00 1222.66
    118.3057 0.897962 34.00 1172.00 1223.56
    118.3232 0.897881 35.00 1233.00 1224.82
    118.3406 0.897799 35.00 1233.00 1226.37
    118.3581 0.897717 35.00 1203.00 1228.20
    118.3755 0.897636 35.00 1245.00 1230.31
    118.3930 0.897554 36.00 1266.00 1232.53
    118.4104 0.897473 35.00 1222.00 1234.88
    118.4279 0.897391 35.00 1253.00 1237.10
    118.4453 0.897310 36.00 1302.00 1239.17
    118.4628 0.897229 36.00 1263.00 1240.95
    118.4802 0.897147 34.00 1162.00 1242.40
    118.4977 0.897066 35.00 1246.00 1243.59
    118.5151 0.896985 35.00 1213.00 1244.41
    118.5326 0.896903 35.00 1236.00 1244.94
    118.5501 0.896822 36.00 1283.00 1245.16
    118.5675 0.896741 35.00 1210.00 1245.05
    118.5850 0.896660 35.00 1257.00 1244.59
    118.6024 0.896579 34.00 1184.00 1243.75
    118.6199 0.896498 34.00 1183.00 1242.57
    118.6373 0.896417 35.00 1255.00 1241.07
    118.6548 0.896336 36.00 1289.00 1239.32
    118.6722 0.896255 35.00 1243.00 1237.42
    118.6897 0.896174 35.00 1227.00 1235.64
    118.7072 0.896093 35.00 1221.00 1233.81
    118.7246 0.896012 35.00 1201.00 1231.99
    118.7421 0.895931 35.00 1221.00 1230.21
    118.7595 0.895851 35.00 1203.00 1228.61
    118.7770 0.895770 36.00 1265.00 1227.08
    118.7944 0.895689 35.00 1199.00 1225.86
    118.8119 0.895608 34.00 1166.00 1225.21
    118.8293 0.895528 34.00 1169.00 1224.45
    118.8468 0.895447 35.00 1208.00 1223.91
    118.8642 0.895367 34.00 1148.00 1223.68
    118.8817 0.895286 34.00 1148.00 1223.57
    118.8991 0.895206 34.00 1189.00 1223.61
    118.9166 0.895125 35.00 1231.00 1223.73
    118.9341 0.895045 34.00 1169.00 1223.92
    118.9515 0.894964 35.00 1245.00 1224.05
    118.9690 0.894884 35.00 1237.00 1224.22
    118.9864 0.894804 35.00 1193.00 1224.35
    119.0039 0.894723 35.00 1192.00 1224.42
    119.0213 0.894643 36.00 1294.00 1224.42
    119.0388 0.894563 35.00 1254.00 1224.40
    119.0562 0.894483 35.00 1217.00 1224.24
    119.0737 0.894403 35.00 1213.00 1224.02
    119.0911 0.894322 34.00 1166.00 1223.73
    119.1086 0.894242 34.00 1164.00 1223.39
    119.1261 0.894162 35.00 1211.00 1223.05
    119.1435 0.894082 35.00 1225.00 1222.71
    119.1609 0.894002 35.00 1231.00 1222.40
    119.1784 0.893922 36.00 1268.00 1222.32
    119.1959 0.893842 34.00 1184.00 1222.16
    119.2133 0.893763 36.00 1262.00 1222.11
    119.2308 0.893683 35.00 1218.00 1222.17
    119.2482 0.893603 35.00 1206.00 1222.40
    119.2657 0.893523 34.00 1173.00 1222.72
    119.2831 0.893444 34.00 1185.00 1223.13
    119.3006 0.893364 34.00 1181.00 1223.71
    119.3180 0.893284 35.00 1219.00 1224.26
    119.3355 0.893205 35.00 1214.00 1224.81
    119.3529 0.893125 35.00 1239.00 1225.56
    119.3704 0.893045 34.00 1172.00 1225.98
    119.3878 0.892966 35.00 1218.00 1226.33
    119.4053 0.892886 35.00 1218.00 1226.55
    119.4228 0.892807 36.00 1266.00 1226.68
    119.4402 0.892727 34.00 1144.00 1226.76
    119.4577 0.892648 35.00 1195.00 1226.90
    119.4751 0.892569 35.00 1230.00 1227.17
    119.4926 0.892490 35.00 1206.00 1227.64
    119.5100 0.892410 35.00 1222.00 1228.36
    119.5275 0.892331 35.00 1213.00 1229.38
    119.5449 0.892252 35.00 1223.00 1230.67
    119.5624 0.892173 35.00 1202.00 1232.17
    119.5798 0.892094 35.00 1237.00 1233.94
    119.5973 0.892014 36.00 1261.00 1235.86
    119.6148 0.891935 35.00 1203.00 1237.85
    119.6322 0.891856 36.00 1266.00 1239.83
    119.6497 0.891777 35.00 1209.00 1241.73
    119.6671 0.891698 35.00 1235.00 1243.42
    119.6846 0.891619 36.00 1266.00 1245.03
    119.7020 0.891541 35.00 1217.00 1246.48
    119.7195 0.891462 36.00 1278.00 1247.79
    119.7369 0.891383 35.00 1211.00 1249.05
    119.7544 0.891304 35.00 1226.00 1250.36
    119.7718 0.891225 35.00 1222.00 1251.84
    119.7893 0.891147 35.00 1203.00 1253.60
    119.8067 0.891068 36.00 1296.00 1255.72
    119.8242 0.890989 35.00 1234.00 1258.19
    119.8416 0.890911 36.00 1323.00 1261.14
    119.8591 0.890832 36.00 1275.00 1264.44
    119.8766 0.890754 36.00 1296.00 1268.04
    119.8940 0.890675 35.00 1216.00 1271.80
    119.9115 0.890597 36.00 1317.00 1275.59
    119.9289 0.890518 36.00 1297.00 1279.22
    119.9464 0.890440 36.00 1312.00 1282.50
    119.9638 0.890361 36.00 1321.00 1285.29
    119.9813 0.890283 36.00 1278.00 1287.49
    119.9987 0.890205 36.00 1317.00 1289.10
    120.0162 0.890126 36.00 1294.00 1290.11
    120.0337 0.890048 35.00 1248.00 1290.50
    120.0511 0.889970 37.00 1342.00 1290.19
    120.0686 0.889892 35.00 1245.00 1289.19
    120.0860 0.889814 36.00 1261.00 1287.57
    120.1035 0.889736 36.00 1311.00 1285.31
    120.1209 0.889658 35.00 1210.00 1282.70
    120.1384 0.889580 36.00 1268.00 1279.96
    120.1558 0.889502 35.00 1218.00 1277.23
    120.1733 0.889424 35.00 1226.00 1274.85
    120.1907 0.889346 35.00 1211.00 1272.85
    120.2082 0.889268 36.00 1306.00 1271.30
    120.2256 0.889190 36.00 1310.00 1270.21
    120.2431 0.889112 35.00 1242.00 1269.64
    120.2606 0.889034 36.00 1266.00 1269.52
    120.2780 0.888956 36.00 1281.00 1269.79
    120.2955 0.888879 36.00 1267.00 1270.66
    120.3129 0.888801 36.00 1277.00 1271.63
    120.3304 0.888723 36.00 1310.00 1272.93
    120.3478 0.888646 36.00 1295.00 1274.64
    120.3653 0.888568 37.00 1336.00 1276.79
    120.3827 0.888491 36.00 1294.00 1279.37
    120.4002 0.888413 36.00 1318.00 1282.33
    120.4176 0.888336 37.00 1397.00 1285.67
    120.4351 0.888258 36.00 1304.00 1289.30
    120.4526 0.888181 37.00 1384.00 1292.83
    120.4700 0.888103 36.00 1286.00 1296.17
    120.4874 0.888026 36.00 1322.00 1299.07
    120.5049 0.887949 37.00 1388.00 1301.36
    120.5223 0.887872 36.00 1329.00 1302.89
    120.5398 0.887794 36.00 1285.00 1303.54
    120.5573 0.887717 36.00 1278.00 1303.27
    120.5747 0.887640 37.00 1333.00 1302.07
    120.5922 0.887563 36.00 1282.00 1300.22
    120.6096 0.887486 36.00 1279.00 1297.33
    120.6271 0.887409 35.00 1195.00 1293.66
    120.6445 0.887332 35.00 1198.00 1289.40
    120.6620 0.887255 35.00 1240.00 1284.85
    120.6794 0.887178 36.00 1282.00 1280.20
    120.6969 0.887101 35.00 1247.00 1275.67
    120.7144 0.887024 35.00 1255.00 1271.39
    120.7318 0.886947 35.00 1254.00 1267.49
    120.7493 0.886870 34.00 1189.00 1263.98
    120.7667 0.886793 35.00 1221.00 1260.91
    120.7842 0.886717 35.00 1201.00 1258.26
    120.8016 0.886640 35.00 1222.00 1256.05
    120.8191 0.886563 35.00 1247.00 1254.14
    120.8365 0.886487 35.00 1237.00 1252.60
    120.8540 0.886410 35.00 1224.00 1251.57
    120.8714 0.886333 35.00 1245.00 1250.72
    120.8889 0.886257 36.00 1268.00 1250.21
    120.9063 0.886180 35.00 1219.00 1250.02
    120.9238 0.886104 35.00 1238.00 1250.12
    120.9413 0.886027 35.00 1233.00 1250.45
    120.9587 0.885951 36.00 1282.00 1250.94
    120.9762 0.885874 36.00 1305.00 1251.51
    120.9936 0.885798 35.00 1225.00 1252.10
    121.0111 0.885722 35.00 1234.00 1252.62
    121.0285 0.885645 35.00 1218.00 1253.01
    121.0460 0.885569 36.00 1284.00 1253.23
    121.0634 0.885493 36.00 1269.00 1253.29
    121.0809 0.885417 35.00 1252.00 1253.15
    121.0983 0.885341 36.00 1272.00 1252.83
    121.1158 0.885264 35.00 1256.00 1252.32
    121.1333 0.885188 34.00 1188.00 1251.60
    121.1507 0.885112 35.00 1255.00 1251.02
    121.1682 0.885036 35.00 1252.00 1250.11
    121.1856 0.884960 35.00 1253.00 1249.20
    121.2031 0.884884 35.00 1231.00 1248.34
    121.2205 0.884808 34.00 1168.00 1247.60
    121.2380 0.884732 36.00 1282.00 1247.05
    121.2554 0.884657 35.00 1205.00 1246.71
    121.2729 0.884581 34.00 1190.00 1246.62
    121.2903 0.884505 36.00 1287.00 1246.80
    121.3078 0.884429 36.00 1272.00 1247.25
    121.3252 0.884354 35.00 1222.00 1247.96
    121.3427 0.884278 36.00 1267.00 1248.89
    121.3602 0.884202 36.00 1263.00 1249.96
    121.3776 0.884126 35.00 1224.00 1251.20
    121.3951 0.884051 35.00 1202.00 1252.51
    121.4125 0.883975 34.00 1183.00 1253.94
    121.4300 0.883900 35.00 1235.00 1255.45
    121.4474 0.883824 35.00 1205.00 1257.39
    121.4649 0.883749 35.00 1239.00 1259.38
    121.4823 0.883673 36.00 1267.00 1261.62
    121.4998 0.883598 35.00 1230.00 1264.09
    121.5172 0.883523 35.00 1252.00 1266.69
    121.5347 0.883447 36.00 1270.00 1269.24
    121.5521 0.883372 36.00 1280.00 1271.56
    121.5696 0.883297 35.00 1222.00 1273.46
    121.5871 0.883222 34.00 1178.00 1274.83
    121.6045 0.883146 36.00 1289.00 1275.67
    121.6220 0.883071 36.00 1264.00 1275.99
    121.6394 0.882996 35.00 1192.00 1276.08
    121.6569 0.882921 36.00 1268.00 1275.98
    121.6743 0.882846 36.00 1263.00 1275.84
    121.6918 0.882771 36.00 1272.00 1275.83
    121.7092 0.882696 36.00 1305.00 1275.84
    121.7267 0.882621 36.00 1297.00 1276.16
    121.7441 0.882546 36.00 1278.00 1276.62
    121.7616 0.882471 36.00 1278.00 1277.20
    121.7791 0.882396 35.00 1203.00 1277.91
    121.7965 0.882322 37.00 1363.00 1278.76
    121.8140 0.882247 35.00 1257.00 1279.61
    121.8314 0.882172 36.00 1311.00 1280.73
    121.8488 0.882097 36.00 1315.00 1281.85
    121.8663 0.882023 37.00 1348.00 1282.77
    121.8838 0.881948 36.00 1304.00 1283.38
    121.9012 0.881873 35.00 1255.00 1283.51
    121.9187 0.881799 35.00 1251.00 1283.15
    121.9361 0.881724 36.00 1306.00 1282.39
    121.9536 0.881650 36.00 1285.00 1281.66
    121.9710 0.881575 36.00 1271.00 1280.78
    121.9885 0.881501 35.00 1221.00 1280.12
    122.0059 0.881426 36.00 1281.00 1279.83
    122.0234 0.881352 36.00 1261.00 1279.95
    122.0409 0.881278 35.00 1251.00 1280.51
    122.0583 0.881203 36.00 1320.00 1281.25
    122.0758 0.881129 36.00 1266.00 1282.17
    122.0932 0.881055 36.00 1305.00 1283.02
    122.1107 0.880980 36.00 1273.00 1283.60
    122.1281 0.880906 36.00 1299.00 1283.79
    122.1456 0.880832 36.00 1291.00 1283.48
    122.1630 0.880758 36.00 1305.00 1282.68
    122.1805 0.880684 36.00 1267.00 1281.46
    122.1979 0.880610 36.00 1294.00 1280.00
    122.2154 0.880536 36.00 1273.00 1278.42
    122.2329 0.880462 36.00 1265.00 1276.98
    122.2503 0.880388 36.00 1311.00 1275.73
    122.2678 0.880314 36.00 1291.00 1274.61
    122.2852 0.880240 36.00 1264.00 1273.93
    122.3027 0.880166 35.00 1219.00 1273.56
    122.3201 0.880092 36.00 1317.00 1273.43
    122.3376 0.880018 36.00 1301.00 1273.74
    122.3550 0.879945 36.00 1265.00 1274.32
    122.3725 0.879871 36.00 1272.00 1275.06
    122.3900 0.879797 36.00 1264.00 1275.77
    122.4074 0.879724 36.00 1311.00 1276.33
    122.4249 0.879650 35.00 1247.00 1276.53
    122.4423 0.879576 37.00 1338.00 1276.26
    122.4598 0.879503 36.00 1303.00 1275.49
    122.4772 0.879429 35.00 1252.00 1274.27
    122.4947 0.879356 36.00 1303.00 1272.80
    122.5121 0.879282 35.00 1225.00 1271.24
    122.5296 0.879209 36.00 1273.00 1269.77
    122.5470 0.879135 35.00 1257.00 1268.56
    122.5645 0.879062 36.00 1321.00 1267.66
    122.5819 0.878989 35.00 1233.00 1267.18
    122.5994 0.878915 36.00 1285.00 1267.09
    122.6169 0.878842 36.00 1312.00 1267.36
    122.6343 0.878769 35.00 1201.00 1267.90
    122.6517 0.878696 34.00 1180.00 1268.62
    122.6692 0.878623 35.00 1253.00 1269.40
    122.6867 0.878549 36.00 1271.00 1270.12
    122.7041 0.878476 36.00 1262.00 1270.62
    122.7216 0.878403 36.00 1298.00 1270.81
    122.7390 0.878330 35.00 1214.00 1270.55
    122.7565 0.878257 35.00 1239.00 1269.81
    122.7739 0.878184 35.00 1201.00 1268.60
    122.7914 0.878111 36.00 1262.00 1266.98
    122.8089 0.878038 35.00 1220.00 1265.28
    122.8263 0.877965 36.00 1303.00 1263.48
    122.8437 0.877892 36.00 1270.00 1261.76
    122.8612 0.877820 37.00 1333.00 1260.26
    122.8787 0.877747 36.00 1288.00 1259.00
    122.8961 0.877674 35.00 1250.00 1257.93
    122.9136 0.877601 35.00 1217.00 1257.15
    122.9310 0.877529 35.00 1239.00 1256.55
    122.9485 0.877456 35.00 1211.00 1256.05
    122.9659 0.877383 35.00 1243.00 1255.60
    122.9834 0.877311 35.00 1238.00 1255.16
    123.0008 0.877238 34.00 1169.00 1254.73
    123.0183 0.877166 36.00 1267.00 1254.33
    123.0358 0.877093 36.00 1324.00 1253.98
    123.0532 0.877021 35.00 1221.00 1253.75
    123.0707 0.876948 35.00 1202.00 1253.70
    123.0881 0.876876 35.00 1249.00 1253.86
    123.1056 0.876804 36.00 1267.00 1254.27
    123.1230 0.876731 34.00 1189.00 1254.96
    123.1405 0.876659 35.00 1239.00 1255.96
    123.1579 0.876587 35.00 1239.00 1257.28
    123.1754 0.876514 35.00 1219.00 1258.84
    123.1928 0.876442 34.00 1176.00 1260.70
    123.2103 0.876370 34.00 1177.00 1262.76
    123.2278 0.876298 36.00 1285.00 1264.93
    123.2452 0.876226 36.00 1280.00 1267.07
    123.2626 0.876154 35.00 1229.00 1269.08
    123.2801 0.876082 35.00 1247.00 1270.79
    123.2976 0.876010 35.00 1257.00 1272.09
    123.3150 0.875938 36.00 1288.00 1272.86
    123.3325 0.875866 36.00 1261.00 1273.03
    123.3499 0.875794 36.00 1290.00 1272.57
    123.3674 0.875722 36.00 1281.00 1271.38
    123.3848 0.875650 36.00 1265.00 1269.79
    123.4023 0.875578 35.00 1217.00 1267.85
    123.4197 0.875506 36.00 1284.00 1265.72
    123.4372 0.875435 36.00 1297.00 1263.53
    123.4547 0.875363 35.00 1233.00 1261.50
    123.4721 0.875291 36.00 1306.00 1259.66
    123.4896 0.875219 35.00 1251.00 1258.08
    123.5070 0.875148 35.00 1200.00 1256.76
    123.5245 0.875076 36.00 1297.00 1255.73
    123.5419 0.875005 35.00 1245.00 1254.90
    123.5594 0.874933 34.00 1177.00 1254.37
    123.5768 0.874862 35.00 1222.00 1254.09
    123.5943 0.874790 36.00 1273.00 1253.96
    123.6117 0.874719 35.00 1226.00 1254.04
    123.6292 0.874647 35.00 1216.00 1254.21
    123.6466 0.874576 35.00 1234.00 1254.47
    123.6641 0.874505 35.00 1231.00 1254.80
    123.6815 0.874433 35.00 1222.00 1255.15
    123.6990 0.874362 35.00 1251.00 1255.36
    123.7165 0.874291 36.00 1272.00 1255.67
    123.7339 0.874220 35.00 1233.00 1255.94
    123.7514 0.874148 35.00 1197.00 1256.19
    123.7688 0.874077 35.00 1232.00 1256.43
    123.7863 0.874006 35.00 1202.00 1256.69
    123.8037 0.873935 35.00 1195.00 1256.96
    123.8212 0.873864 35.00 1259.00 1257.21
    123.8386 0.873793 36.00 1277.00 1257.43
    123.8561 0.873722 35.00 1219.00 1257.57
    123.8736 0.873651 36.00 1267.00 1257.78
    123.8910 0.873580 36.00 1269.00 1257.59
    123.9084 0.873509 35.00 1193.00 1257.32
    123.9259 0.873438 36.00 1270.00 1256.93
    123.9434 0.873367 35.00 1225.00 1256.50
    123.9608 0.873297 36.00 1266.00 1256.05
    123.9783 0.873226 35.00 1213.00 1255.69
    123.9957 0.873155 36.00 1263.00 1255.47
    124.0132 0.873085 35.00 1230.00 1255.41
    124.0306 0.873014 35.00 1246.00 1255.50
    124.0481 0.872943 36.00 1274.00 1255.76
    124.0655 0.872873 36.00 1264.00 1256.13
    124.0830 0.872802 36.00 1275.00 1256.62
    124.1005 0.872731 35.00 1240.00 1257.14
    124.1179 0.872661 36.00 1318.00 1257.62
    124.1354 0.872590 35.00 1247.00 1258.00
    124.1528 0.872520 34.00 1188.00 1258.22
    124.1703 0.872450 34.00 1184.00 1258.27
    124.1877 0.872379 35.00 1245.00 1258.12
    124.2052 0.872309 35.00 1249.00 1257.86
    124.2226 0.872238 36.00 1294.00 1257.30
    124.2401 0.872168 35.00 1245.00 1256.68
    124.2576 0.872098 35.00 1234.00 1255.88
    124.2750 0.872028 35.00 1248.00 1255.21
    124.2924 0.871957 34.00 1181.00 1254.58
    124.3099 0.871887 35.00 1257.00 1253.86
    124.3273 0.871817 37.00 1344.00 1253.20
    124.3448 0.871747 36.00 1301.00 1252.64
    124.3623 0.871677 35.00 1231.00 1252.17
    124.3797 0.871607 35.00 1238.00 1251.81
    124.3972 0.871537 36.00 1264.00 1251.55
    124.4146 0.871467 35.00 1243.00 1251.38
    124.4321 0.871397 35.00 1214.00 1251.31
    124.4495 0.871327 35.00 1224.00 1251.30
    124.4670 0.871257 35.00 1242.00 1251.36
    124.4845 0.871187 34.00 1169.00 1251.42
    124.5019 0.871118 36.00 1285.00 1251.56
    124.5193 0.871048 35.00 1213.00 1251.71
    124.5368 0.870978 35.00 1249.00 1251.89
    124.5543 0.870908 36.00 1271.00 1252.10
    124.5717 0.870839 35.00 1218.00 1252.23
    124.5892 0.870769 35.00 1215.00 1252.67
    124.6066 0.870699 35.00 1211.00 1252.97
    124.6241 0.870630 35.00 1229.00 1253.42
    124.6415 0.870560 35.00 1222.00 1253.81
    124.6590 0.870491 35.00 1245.00 1254.16
    124.6765 0.870421 35.00 1223.00 1254.48
    124.6939 0.870352 36.00 1315.00 1254.78
    124.7114 0.870282 35.00 1219.00 1255.04
    124.7288 0.870213 36.00 1265.00 1255.28
    124.7463 0.870143 35.00 1225.00 1255.58
    124.7637 0.870074 35.00 1245.00 1255.80
    124.7812 0.870005 35.00 1224.00 1256.08
    124.7986 0.869935 35.00 1211.00 1256.35
    124.8161 0.869866 36.00 1265.00 1256.74
    124.8335 0.869797 35.00 1210.00 1257.22
    124.8510 0.869728 36.00 1286.00 1257.82
    124.8684 0.869659 35.00 1224.00 1258.51
    124.8859 0.869589 35.00 1218.00 1259.35
    124.9034 0.869520 36.00 1274.00 1260.23
    124.9208 0.869451 35.00 1227.00 1261.17
    124.9383 0.869382 36.00 1289.00 1262.14
    124.9557 0.869313 36.00 1304.00 1263.13
    124.9732 0.869244 36.00 1269.00 1264.10
    124.9906 0.869175 35.00 1240.00 1265.02
    125.0081 0.869106 34.00 1187.00 1265.90
    125.0255 0.869038 36.00 1286.00 1266.71
    125.0430 0.868969 35.00 1210.00 1267.47
    125.0604 0.868900 35.00 1231.00 1268.19
    125.0779 0.868831 36.00 1285.00 1268.90
    125.0954 0.868762 36.00 1314.00 1269.71
    125.1128 0.868693 35.00 1243.00 1270.55
    125.1303 0.868625 37.00 1337.00 1271.61
    125.1477 0.868556 35.00 1254.00 1272.88
    125.1652 0.868487 36.00 1305.00 1274.40
    125.1826 0.868419 35.00 1199.00 1276.16
    125.2001 0.868350 36.00 1261.00 1278.03
    125.2175 0.868282 36.00 1308.00 1280.13
    125.2350 0.868213 36.00 1280.00 1282.26
    125.2524 0.868145 37.00 1365.00 1284.26
    125.2699 0.868076 36.00 1274.00 1285.96
    125.2874 0.868008 36.00 1306.00 1287.24
    125.3048 0.867940 35.00 1216.00 1288.01
    125.3223 0.867871 36.00 1299.00 1288.27
    125.3397 0.867803 35.00 1233.00 1288.08
    125.3571 0.867735 35.00 1242.00 1287.54
    125.3746 0.867666 36.00 1299.00 1286.80
    125.3921 0.867598 36.00 1280.00 1286.03
    125.4095 0.867530 35.00 1201.00 1285.28
    125.4270 0.867462 36.00 1283.00 1284.69
    125.4444 0.867393 36.00 1288.00 1284.34
    125.4619 0.867325 36.00 1267.00 1284.30
    125.4793 0.867257 36.00 1294.00 1284.58
    125.4968 0.867189 37.00 1371.00 1285.20
    125.5143 0.867121 36.00 1262.00 1286.12
    125.5317 0.867053 36.00 1265.00 1287.31
    125.5492 0.866985 36.00 1265.00 1288.68
    125.5666 0.866917 36.00 1328.00 1290.20
    125.5841 0.866849 36.00 1261.00 1291.73
    125.6015 0.866782 35.00 1240.00 1293.15
    125.6190 0.866714 36.00 1271.00 1294.35
    125.6364 0.866646 36.00 1287.00 1295.24
    125.6539 0.866578 35.00 1254.00 1295.94
    125.6713 0.866510 36.00 1282.00 1296.19
    125.6888 0.866443 36.00 1288.00 1296.24
    125.7062 0.866375 36.00 1331.00 1296.21
    125.7237 0.866307 36.00 1287.00 1296.24
    125.7412 0.866240 37.00 1336.00 1296.40
    125.7586 0.866172 37.00 1334.00 1296.84
    125.7761 0.866105 37.00 1334.00 1297.55
    125.7935 0.866037 36.00 1331.00 1298.49
    125.8110 0.865970 37.00 1404.00 1299.60
    125.8284 0.865902 37.00 1359.00 1300.93
    125.8459 0.865835 37.00 1348.00 1302.19
    125.8633 0.865767 37.00 1355.00 1303.41
    125.8808 0.865700 36.00 1311.00 1304.60
    125.8982 0.865633 37.00 1362.00 1305.73
    125.9157 0.865565 36.00 1295.00 1306.80
    125.9332 0.865498 36.00 1273.00 1307.77
    125.9506 0.865431 36.00 1297.00 1308.57
    125.9681 0.865363 35.00 1209.00 1309.13
    125.9855 0.865296 35.00 1213.00 1309.35
    126.0030 0.865229 37.00 1366.00 1309.19
    126.0204 0.865162 36.00 1302.00 1308.77
    126.0379 0.865095 36.00 1295.00 1308.08
    126.0553 0.865028 35.00 1259.00 1307.26
    126.0728 0.864961 35.00 1234.00 1306.41
    126.0902 0.864894 36.00 1275.00 1305.64
    126.1077 0.864827 36.00 1288.00 1304.90
    126.1252 0.864760 36.00 1287.00 1304.21
    126.1426 0.864693 36.00 1281.00 1303.58
    126.1601 0.864626 36.00 1268.00 1302.85
    126.1775 0.864559 36.00 1312.00 1301.97
    126.1950 0.864492 36.00 1275.00 1300.96
    126.2124 0.864426 36.00 1314.00 1299.81
    126.2299 0.864359 36.00 1279.00 1298.58
    126.2473 0.864292 36.00 1311.00 1297.28
    126.2648 0.864225 35.00 1223.00 1295.98
    126.2822 0.864159 36.00 1312.00 1294.73
    126.2997 0.864092 36.00 1322.00 1293.58
    126.3171 0.864025 35.00 1238.00 1292.55
    126.3346 0.863959 36.00 1285.00 1291.69
    126.3521 0.863892 35.00 1223.00 1290.99
    126.3695 0.863826 36.00 1290.00 1290.49
    126.3870 0.863759 36.00 1287.00 1290.17
    126.4044 0.863693 36.00 1311.00 1290.05
    126.4219 0.863626 36.00 1319.00 1290.07
    126.4393 0.863560 37.00 1354.00 1290.23
    126.4568 0.863494 36.00 1319.00 1290.47
    126.4742 0.863427 36.00 1306.00 1290.73
    126.4917 0.863361 35.00 1217.00 1290.95
    126.5091 0.863295 35.00 1213.00 1291.12
    126.5266 0.863228 36.00 1291.00 1291.11
    126.5441 0.863162 35.00 1214.00 1290.95
    126.5615 0.863096 35.00 1240.00 1290.50
    126.5790 0.863030 36.00 1290.00 1289.86
    126.5964 0.862964 35.00 1218.00 1289.09
    126.6139 0.862898 36.00 1278.00 1288.24
    126.6313 0.862832 36.00 1318.00 1287.34
    126.6488 0.862765 36.00 1288.00 1286.50
    126.6662 0.862700 35.00 1258.00 1285.67
    126.6837 0.862634 36.00 1312.00 1284.91
    126.7011 0.862568 35.00 1235.00 1284.20
    126.7186 0.862502 36.00 1268.00 1283.56
    126.7361 0.862436 35.00 1241.00 1282.99
    126.7535 0.862370 35.00 1225.00 1282.48
    126.7710 0.862304 36.00 1301.00 1282.05
    126.7884 0.862238 36.00 1281.00 1281.71
    126.8059 0.862172 35.00 1259.00 1281.47
    126.8233 0.862107 36.00 1313.00 1281.33
    126.8408 0.862041 35.00 1255.00 1281.31
    126.8582 0.861975 36.00 1268.00 1281.49
    126.8757 0.861910 36.00 1290.00 1281.83
    126.8932 0.861844 36.00 1316.00 1282.21
    126.9106 0.861778 36.00 1270.00 1282.69
    126.9280 0.861713 36.00 1271.00 1283.30
    126.9455 0.861647 36.00 1292.00 1284.02
    126.9630 0.861582 36.00 1306.00 1284.89
    126.9804 0.861516 35.00 1259.00 1285.84
    126.9979 0.861451 36.00 1298.00 1286.85
    127.0153 0.861386 36.00 1305.00 1287.93
    127.0328 0.861320 36.00 1297.00 1288.91
    127.0502 0.861255 36.00 1288.00 1289.90
    127.0677 0.861190 37.00 1361.00 1290.74
    127.0851 0.861124 36.00 1326.00 1291.52
    127.1026 0.861059 37.00 1365.00 1292.32
    127.1201 0.860994 36.00 1307.00 1293.13
    127.1375 0.860929 36.00 1328.00 1294.05
    127.1550 0.860863 35.00 1247.00 1295.02
    127.1724 0.860798 37.00 1336.00 1296.00
    127.1899 0.860733 35.00 1258.00 1296.86
    127.2073 0.860668 35.00 1198.00 1297.70
    127.2248 0.860603 36.00 1280.00 1298.35
    127.2422 0.860538 36.00 1286.00 1298.78
    127.2597 0.860473 37.00 1340.00 1298.94
    127.2772 0.860408 37.00 1365.00 1298.97
    127.2946 0.860343 35.00 1219.00 1298.90
    127.3121 0.860278 36.00 1329.00 1298.84
    127.3295 0.860213 36.00 1291.00 1298.85
    127.3470 0.860149 35.00 1236.00 1298.98
    127.3644 0.860084 36.00 1306.00 1299.24
    127.3819 0.860019 35.00 1242.00 1299.60
    127.3993 0.859954 36.00 1319.00 1299.99
    127.4168 0.859889 36.00 1271.00 1300.35
    127.4342 0.859825 37.00 1337.00 1300.66
    127.4517 0.859760 36.00 1318.00 1300.90
    127.4691 0.859695 36.00 1296.00 1301.07
    127.4866 0.859631 36.00 1296.00 1301.21
    127.5041 0.859566 36.00 1263.00 1301.32
    127.5215 0.859502 36.00 1315.00 1301.42
    127.5390 0.859437 36.00 1282.00 1301.47
    127.5564 0.859373 36.00 1279.00 1301.46
    127.5739 0.859308 36.00 1286.00 1301.44
    127.5913 0.859244 35.00 1252.00 1301.33
    127.6088 0.859179 36.00 1307.00 1301.18
    127.6262 0.859115 36.00 1296.00 1301.02
    127.6437 0.859051 36.00 1319.00 1300.91
    127.6611 0.858986 37.00 1336.00 1301.00
    127.6786 0.858922 36.00 1297.00 1301.15
    127.6960 0.858858 36.00 1329.00 1301.56
    127.7135 0.858794 37.00 1355.00 1302.12
    127.7310 0.858729 36.00 1324.00 1302.86
    127.7484 0.858665 36.00 1331.00 1303.76
    127.7659 0.858601 36.00 1302.00 1304.70
    127.7833 0.858537 38.00 1424.00 1305.77
    127.8008 0.858473 36.00 1331.00 1306.82
    127.8182 0.858409 36.00 1290.00 1307.83
    127.8357 0.858345 36.00 1327.00 1308.77
    127.8531 0.858281 36.00 1275.00 1309.66
    127.8706 0.858217 36.00 1286.00 1310.52
    127.8881 0.858153 37.00 1358.00 1311.37
    127.9055 0.858089 36.00 1284.00 1312.12
    127.9230 0.858025 37.00 1348.00 1312.93
    127.9404 0.857962 35.00 1250.00 1313.73
    127.9579 0.857898 36.00 1316.00 1314.47
    127.9753 0.857834 37.00 1337.00 1315.15
    127.9928 0.857770 36.00 1330.00 1315.74
    128.0102 0.857706 36.00 1283.00 1316.24
    128.0277 0.857643 37.00 1337.00 1316.61
    128.0452 0.857579 36.00 1266.00 1316.84
    128.0626 0.857515 36.00 1298.00 1316.92
    128.0801 0.857452 37.00 1385.00 1316.83
    128.0975 0.857388 36.00 1302.00 1316.65
    128.1150 0.857325 36.00 1307.00 1316.39
    128.1324 0.857261 37.00 1366.00 1316.11
    128.1499 0.857198 37.00 1353.00 1315.94
    128.1673 0.857134 36.00 1281.00 1315.90
    128.1848 0.857071 38.00 1414.00 1316.02
    128.2022 0.857008 36.00 1280.00 1316.38
    128.2197 0.856944 37.00 1391.00 1316.94
    128.2371 0.856881 36.00 1287.00 1317.67
    128.2546 0.856817 38.00 1417.00 1318.51
    128.2720 0.856754 37.00 1367.00 1319.33
    128.2895 0.856691 37.00 1374.00 1320.07
    128.3070 0.856628 37.00 1380.00 1320.61
    128.3244 0.856564 37.00 1348.00 1320.92
    128.3419 0.856501 37.00 1337.00 1321.00
    128.3593 0.856438 36.00 1319.00 1320.92
    128.3768 0.856375 37.00 1353.00 1320.76
    128.3942 0.856312 37.00 1360.00 1320.61
    128.4117 0.856249 37.00 1397.00 1320.49
    128.4291 0.856186 37.00 1344.00 1320.44
    128.4466 0.856123 37.00 1401.00 1320.50
    128.4641 0.856060 36.00 1330.00 1320.61
    128.4815 0.855997 36.00 1316.00 1320.69
    128.4990 0.855934 36.00 1311.00 1320.74
    128.5164 0.855871 37.00 1340.00 1320.71
    128.5339 0.855808 36.00 1290.00 1320.53
    128.5513 0.855746 37.00 1400.00 1320.17
    128.5688 0.855683 36.00 1284.00 1319.64
    128.5862 0.855620 37.00 1347.00 1318.93
    128.6037 0.855557 36.00 1307.00 1318.07
    128.6211 0.855495 36.00 1282.00 1317.08
    128.6386 0.855432 37.00 1360.00 1316.01
    128.6561 0.855369 37.00 1358.00 1314.88
    128.6735 0.855307 36.00 1299.00 1313.77
    128.6910 0.855244 36.00 1280.00 1312.70
    128.7084 0.855182 36.00 1313.00 1311.71
    128.7259 0.855119 36.00 1273.00 1310.86
    128.7433 0.855057 36.00 1283.00 1310.18
    128.7608 0.854994 36.00 1285.00 1309.72
    128.7782 0.854932 37.00 1343.00 1309.49
    128.7957 0.854869 36.00 1292.00 1309.48
    128.8131 0.854807 36.00 1316.00 1309.70
    128.8306 0.854745 36.00 1281.00 1310.09
    128.8481 0.854682 36.00 1307.00 1310.61
    128.8655 0.854620 35.00 1251.00 1311.21
    128.8830 0.854558 37.00 1354.00 1311.83
    128.9004 0.854495 35.00 1213.00 1312.41
    128.9179 0.854433 36.00 1313.00 1312.93
    128.9353 0.854371 36.00 1303.00 1313.41
    128.9528 0.854309 36.00 1282.00 1313.89
    128.9702 0.854247 36.00 1262.00 1314.41
    128.9877 0.854185 36.00 1311.00 1315.04
    129.0051 0.854123 37.00 1339.00 1315.76
    129.0226 0.854061 35.00 1231.00 1316.65
    129.0401 0.853999 36.00 1330.00 1317.67
    129.0575 0.853937 36.00 1326.00 1318.77
    129.0750 0.853875 36.00 1278.00 1319.84
    129.0924 0.853813 36.00 1318.00 1320.76
    129.1099 0.853751 36.00 1308.00 1321.43
    129.1273 0.853689 36.00 1278.00 1321.71
    129.1448 0.853627 35.00 1255.00 1321.54
    129.1622 0.853565 36.00 1279.00 1320.88
    129.1797 0.853504 36.00 1304.00 1319.79
    129.1971 0.853442 37.00 1353.00 1318.25
    129.2146 0.853380 36.00 1268.00 1316.54
    129.2321 0.853318 36.00 1299.00 1314.70
    129.2495 0.853257 36.00 1265.00 1312.86
    129.2670 0.853195 36.00 1327.00 1311.02
    129.2844 0.853133 36.00 1284.00 1309.30
    129.3019 0.853072 35.00 1210.00 1307.71
    129.3193 0.853010 36.00 1296.00 1306.35
    129.3368 0.852949 36.00 1261.00 1305.11
    129.3542 0.852887 35.00 1224.00 1304.03
    129.3717 0.852826 36.00 1328.00 1303.13
    129.3891 0.852765 36.00 1288.00 1302.38
    129.4066 0.852703 37.00 1340.00 1301.74
    129.4240 0.852642 35.00 1243.00 1301.26
    129.4415 0.852580 36.00 1319.00 1300.89
    129.4590 0.852519 36.00 1296.00 1300.61
    129.4764 0.852458 36.00 1303.00 1300.39
    129.4939 0.852397 36.00 1280.00 1300.22
    129.5113 0.852335 36.00 1305.00 1300.16
    129.5288 0.852274 36.00 1320.00 1300.06
    129.5462 0.852213 35.00 1242.00 1300.01
    129.5637 0.852152 37.00 1336.00 1300.03
    129.5811 0.852091 36.00 1312.00 1300.13
    129.5986 0.852030 36.00 1331.00 1300.30
    129.6161 0.851969 36.00 1314.00 1300.59
    129.6335 0.851907 36.00 1263.00 1300.97
    129.6510 0.851846 36.00 1279.00 1301.42
    129.6684 0.851785 36.00 1292.00 1301.92
    129.6859 0.851725 36.00 1275.00 1302.43
    129.7033 0.851664 36.00 1303.00 1302.91
    129.7208 0.851603 36.00 1267.00 1303.31
    129.7382 0.851542 36.00 1266.00 1303.59
    129.7557 0.851481 37.00 1355.00 1303.71
    129.7731 0.851420 36.00 1318.00 1303.68
    129.7906 0.851360 36.00 1324.00 1303.42
    129.8080 0.851299 36.00 1311.00 1303.09
    129.8255 0.851238 36.00 1284.00 1302.67
    129.8430 0.851177 36.00 1261.00 1302.18
    129.8604 0.851117 36.00 1326.00 1301.66
    129.8779 0.851056 37.00 1336.00 1301.13
    129.8953 0.850996 35.00 1197.00 1300.60
    129.9128 0.850935 37.00 1356.00 1300.11
    129.9302 0.850874 36.00 1269.00 1299.60
    129.9477 0.850814 36.00 1283.00 1299.16
    129.9651 0.850753 36.00 1298.00 1298.74
_pd_proc_info_data_reduction     ?
_pd_proc_info_excluded_regions     ?
_pd_proc_ls_background_function     'Manual background'
_pd_proc_ls_pref_orient_corr     ?
_pd_proc_ls_prof_R_factor     0.0308
_pd_proc_ls_prof_wR_factor     0.0429
_pd_proc_ls_prof_wR_expected     0.0248
_pd_proc_ls_profile_function     'Lorentzian'
_pd_proc_ls_special_details     ?
loop_
    _pd_proc_point_id
    1
    2
    3
    4
    5
    6
    7
    8
    9
    10
    11
    12
    13
    14
    15
    16
    17
    18
    19
    20
    21
    22
    23
    24
    25
    26
    27
    28
    29
    30
    31
    32
    33
    34
    35
    36
    37
    38
    39
    40
    41
    42
    43
    44
    45
    46
    47
    48
    49
    50
    51
    52
    53
    54
    55
    56
    57
    58
    59
    60
    61
    62
    63
    64
    65
    66
    67
    68
    69
    70
    71
    72
    73
    74
    75
    76
    77
    78
    79
    80
    81
    82
    83
    84
    85
    86
    87
    88
    89
    90
    91
    92
    93
    94
    95
    96
    97
    98
    99
    100
    101
    102
    103
    104
    105
    106
    107
    108
    109
    110
    111
    112
    113
    114
    115
    116
    117
    118
    119
    120
    121
    122
    123
    124
    125
    126
    127
    128
    129
    130
    131
    132
    133
    134
    135
    136
    137
    138
    139
    140
    141
    142
    143
    144
    145
    146
    147
    148
    149
    150
    151
    152
    153
    154
    155
    156
    157
    158
    159
    160
    161
    162
    163
    164
    165
    166
    167
    168
    169
    170
    171
    172
    173
    174
    175
    176
    177
    178
    179
    180
    181
    182
    183
    184
    185
    186
    187
    188
    189
    190
    191
    192
    193
    194
    195
    196
    197
    198
    199
    200
    201
    202
    203
    204
    205
    206
    207
    208
    209
    210
    211
    212
    213
    214
    215
    216
    217
    218
    219
    220
    221
    222
    223
    224
    225
    226
    227
    228
    229
    230
    231
    232
    233
    234
    235
    236
    237
    238
    239
    240
    241
    242
    243
    244
    245
    246
    247
    248
    249
    250
    251
    252
    253
    254
    255
    256
    257
    258
    259
    260
    261
    262
    263
    264
    265
    266
    267
    268
    269
    270
    271
    272
    273
    274
    275
    276
    277
    278
    279
    280
    281
    282
    283
    284
    285
    286
    287
    288
    289
    290
    291
    292
    293
    294
    295
    296
    297
    298
    299
    300
    301
    302
    303
    304
    305
    306
    307
    308
    309
    310
    311
    312
    313
    314
    315
    316
    317
    318
    319
    320
    321
    322
    323
    324
    325
    326
    327
    328
    329
    330
    331
    332
    333
    334
    335
    336
    337
    338
    339
    340
    341
    342
    343
    344
    345
    346
    347
    348
    349
    350
    351
    352
    353
    354
    355
    356
    357
    358
    359
    360
    361
    362
    363
    364
    365
    366
    367
    368
    369
    370
    371
    372
    373
    374
    375
    376
    377
    378
    379
    380
    381
    382
    383
    384
    385
    386
    387
    388
    389
    390
    391
    392
    393
    394
    395
    396
    397
    398
    399
    400
    401
    402
    403
    404
    405
    406
    407
    408
    409
    410
    411
    412
    413
    414
    415
    416
    417
    418
    419
    420
    421
    422
    423
    424
    425
    426
    427
    428
    429
    430
    431
    432
    433
    434
    435
    436
    437
    438
    439
    440
    441
    442
    443
    444
    445
    446
    447
    448
    449
    450
    451
    452
    453
    454
    455
    456
    457
    458
    459
    460
    461
    462
    463
    464
    465
    466
    467
    468
    469
    470
    471
    472
    473
    474
    475
    476
    477
    478
    479
    480
    481
    482
    483
    484
    485
    486
    487
    488
    489
    490
    491
    492
    493
    494
    495
    496
    497
    498
    499
    500
    501
    502
    503
    504
    505
    506
    507
    508
    509
    510
    511
    512
    513
    514
    515
    516
    517
    518
    519
    520
    521
    522
    523
    524
    525
    526
    527
    528
    529
    530
    531
    532
    533
    534
    535
    536
    537
    538
    539
    540
    541
    542
    543
    544
    545
    546
    547
    548
    549
    550
    551
    552
    553
    554
    555
    556
    557
    558
    559
    560
    561
    562
    563
    564
    565
    566
    567
    568
    569
    570
    571
    572
    573
    574
    575
    576
    577
    578
    579
    580
    581
    582
    583
    584
    585
    586
    587
    588
    589
    590
    591
    592
    593
    594
    595
    596
    597
    598
    599
    600
    601
    602
    603
    604
    605
    606
    607
    608
    609
    610
    611
    612
    613
    614
    615
    616
    617
    618
    619
    620
    621
    622
    623
    624
    625
    626
    627
    628
    629
    630
    631
    632
    633
    634
    635
    636
    637
    638
    639
    640
    641
    642
    643
    644
    645
    646
    647
    648
    649
    650
    651
    652
    653
    654
    655
    656
    657
    658
    659
    660
    661
    662
    663
    664
    665
    666
    667
    668
    669
    670
    671
    672
    673
    674
    675
    676
    677
    678
    679
    680
    681
    682
    683
    684
    685
    686
    687
    688
    689
    690
    691
    692
    693
    694
    695
    696
    697
    698
    699
    700
    701
    702
    703
    704
    705
    706
    707
    708
    709
    710
    711
    712
    713
    714
    715
    716
    717
    718
    719
    720
    721
    722
    723
    724
    725
    726
    727
    728
    729
    730
    731
    732
    733
    734
    735
    736
    737
    738
    739
    740
    741
    742
    743
    744
    745
    746
    747
    748
    749
    750
    751
    752
    753
    754
    755
    756
    757
    758
    759
    760
    761
    762
    763
    764
    765
    766
    767
    768
    769
    770
    771
    772
    773
    774
    775
    776
    777
    778
    779
    780
    781
    782
    783
    784
    785
    786
    787
    788
    789
    790
    791
    792
    793
    794
    795
    796
    797
    798
    799
    800
    801
    802
    803
    804
    805
    806
    807
    808
    809
    810
    811
    812
    813
    814
    815
    816
    817
    818
    819
    820
    821
    822
    823
    824
    825
    826
    827
    828
    829
    830
    831
    832
    833
    834
    835
    836
    837
    838
    839
    840
    841
    842
    843
    844
    845
    846
    847
    848
    849
    850
    851
    852
    853
    854
    855
    856
    857
    858
    859
    860
    861
    862
    863
    864
    865
    866
    867
    868
    869
    870
    871
    872
    873
    874
    875
    876
    877
    878
    879
    880
    881
    882
    883
    884
    885
    886
    887
    888
    889
    890
    891
    892
    893
    894
    895
    896
    897
    898
    899
    900
    901
    902
    903
    904
    905
    906
    907
    908
    909
    910
    911
    912
    913
    914
    915
    916
    917
    918
    919
    920
    921
    922
    923
    924
    925
    926
    927
    928
    929
    930
    931
    932
    933
    934
    935
    936
    937
    938
    939
    940
    941
    942
    943
    944
    945
    946
    947
    948
    949
    950
    951
    952
    953
    954
    955
    956
    957
    958
    959
    960
    961
    962
    963
    964
    965
    966
    967
    968
    969
    970
    971
    972
    973
    974
    975
    976
    977
    978
    979
    980
    981
    982
    983
    984
    985
    986
    987
    988
    989
    990
    991
    992
    993
    994
    995
    996
    997
    998
    999
    1000
    1001
    1002
    1003
    1004
    1005
    1006
    1007
    1008
    1009
    1010
    1011
    1012
    1013
    1014
    1015
    1016
    1017
    1018
    1019
    1020
    1021
    1022
    1023
    1024
    1025
    1026
    1027
    1028
    1029
    1030
    1031
    1032
    1033
    1034
    1035
    1036
    1037
    1038
    1039
    1040
    1041
    1042
    1043
    1044
    1045
    1046
    1047
    1048
    1049
    1050
    1051
    1052
    1053
    1054
    1055
    1056
    1057
    1058
    1059
    1060
    1061
    1062
    1063
    1064
    1065
    1066
    1067
    1068
    1069
    1070
    1071
    1072
    1073
    1074
    1075
    1076
    1077
    1078
    1079
    1080
    1081
    1082
    1083
    1084
    1085
    1086
    1087
    1088
    1089
    1090
    1091
    1092
    1093
    1094
    1095
    1096
    1097
    1098
    1099
    1100
    1101
    1102
    1103
    1104
    1105
    1106
    1107
    1108
    1109
    1110
    1111
    1112
    1113
    1114
    1115
    1116
    1117
    1118
    1119
    1120
    1121
    1122
    1123
    1124
    1125
    1126
    1127
    1128
    1129
    1130
    1131
    1132
    1133
    1134
    1135
    1136
    1137
    1138
    1139
    1140
    1141
    1142
    1143
    1144
    1145
    1146
    1147
    1148
    1149
    1150
    1151
    1152
    1153
    1154
    1155
    1156
    1157
    1158
    1159
    1160
    1161
    1162
    1163
    1164
    1165
    1166
    1167
    1168
    1169
    1170
    1171
    1172
    1173
    1174
    1175
    1176
    1177
    1178
    1179
    1180
    1181
    1182
    1183
    1184
    1185
    1186
    1187
    1188
    1189
    1190
    1191
    1192
    1193
    1194
    1195
    1196
    1197
    1198
    1199
    1200
    1201
    1202
    1203
    1204
    1205
    1206
    1207
    1208
    1209
    1210
    1211
    1212
    1213
    1214
    1215
    1216
    1217
    1218
    1219
    1220
    1221
    1222
    1223
    1224
    1225
    1226
    1227
    1228
    1229
    1230
    1231
    1232
    1233
    1234
    1235
    1236
    1237
    1238
    1239
    1240
    1241
    1242
    1243
    1244
    1245
    1246
    1247
    1248
    1249
    1250
    1251
    1252
    1253
    1254
    1255
    1256
    1257
    1258
    1259
    1260
    1261
    1262
    1263
    1264
    1265
    1266
    1267
    1268
    1269
    1270
    1271
    1272
    1273
    1274
    1275
    1276
    1277
    1278
    1279
    1280
    1281
    1282
    1283
    1284
    1285
    1286
    1287
    1288
    1289
    1290
    1291
    1292
    1293
    1294
    1295
    1296
    1297
    1298
    1299
    1300
    1301
    1302
    1303
    1304
    1305
    1306
    1307
    1308
    1309
    1310
    1311
    1312
    1313
    1314
    1315
    1316
    1317
    1318
    1319
    1320
    1321
    1322
    1323
    1324
    1325
    1326
    1327
    1328
    1329
    1330
    1331
    1332
    1333
    1334
    1335
    1336
    1337
    1338
    1339
    1340
    1341
    1342
    1343
    1344
    1345
    1346
    1347
    1348
    1349
    1350
    1351
    1352
    1353
    1354
    1355
    1356
    1357
    1358
    1359
    1360
    1361
    1362
    1363
    1364
    1365
    1366
    1367
    1368
    1369
    1370
    1371
    1372
    1373
    1374
    1375
    1376
    1377
    1378
    1379
    1380
    1381
    1382
    1383
    1384
    1385
    1386
    1387
    1388
    1389
    1390
    1391
    1392
    1393
    1394
    1395
    1396
    1397
    1398
    1399
    1400
    1401
    1402
    1403
    1404
    1405
    1406
    1407
    1408
    1409
    1410
    1411
    1412
    1413
    1414
    1415
    1416
    1417
    1418
    1419
    1420
    1421
    1422
    1423
    1424
    1425
    1426
    1427
    1428
    1429
    1430
    1431
    1432
    1433
    1434
    1435
    1436
    1437
    1438
    1439
    1440
    1441
    1442
    1443
    1444
    1445
    1446
    1447
    1448
    1449
    1450
    1451
    1452
    1453
    1454
    1455
    1456
    1457
    1458
    1459
    1460
    1461
    1462
    1463
    1464
    1465
    1466
    1467
    1468
    1469
    1470
    1471
    1472
    1473
    1474
    1475
    1476
    1477
    1478
    1479
    1480
    1481
    1482
    1483
    1484
    1485
    1486
    1487
    1488
    1489
    1490
    1491
    1492
    1493
    1494
    1495
    1496
    1497
    1498
    1499
    1500
    1501
    1502
    1503
    1504
    1505
    1506
    1507
    1508
    1509
    1510
    1511
    1512
    1513
    1514
    1515
    1516
    1517
    1518
    1519
    1520
    1521
    1522
    1523
    1524
    1525
    1526
    1527
    1528
    1529
    1530
    1531
    1532
    1533
    1534
    1535
    1536
    1537
    1538
    1539
    1540
    1541
    1542
    1543
    1544
    1545
    1546
    1547
    1548
    1549
    1550
    1551
    1552
    1553
    1554
    1555
    1556
    1557
    1558
    1559
    1560
    1561
    1562
    1563
    1564
    1565
    1566
    1567
    1568
    1569
    1570
    1571
    1572
    1573
    1574
    1575
    1576
    1577
    1578
    1579
    1580
    1581
    1582
    1583
    1584
    1585
    1586
    1587
    1588
    1589
    1590
    1591
    1592
    1593
    1594
    1595
    1596
    1597
    1598
    1599
    1600
    1601
    1602
    1603
    1604
    1605
    1606
    1607
    1608
    1609
    1610
    1611
    1612
    1613
    1614
    1615
    1616
    1617
    1618
    1619
    1620
    1621
    1622
    1623
    1624
    1625
    1626
    1627
    1628
    1629
    1630
    1631
    1632
    1633
    1634
    1635
    1636
    1637
    1638
    1639
    1640
    1641
    1642
    1643
    1644
    1645
    1646
    1647
    1648
    1649
    1650
    1651
    1652
    1653
    1654
    1655
    1656
    1657
    1658
    1659
    1660
    1661
    1662
    1663
    1664
    1665
    1666
    1667
    1668
    1669
    1670
    1671
    1672
    1673
    1674
    1675
    1676
    1677
    1678
    1679
    1680
    1681
    1682
    1683
    1684
    1685
    1686
    1687
    1688
    1689
    1690
    1691
    1692
    1693
    1694
    1695
    1696
    1697
    1698
    1699
    1700
    1701
    1702
    1703
    1704
    1705
    1706
    1707
    1708
    1709
    1710
    1711
    1712
    1713
    1714
    1715
    1716
    1717
    1718
    1719
    1720
    1721
    1722
    1723
    1724
    1725
    1726
    1727
    1728
    1729
    1730
    1731
    1732
    1733
    1734
    1735
    1736
    1737
    1738
    1739
    1740
    1741
    1742
    1743
    1744
    1745
    1746
    1747
    1748
    1749
    1750
    1751
    1752
    1753
    1754
    1755
    1756
    1757
    1758
    1759
    1760
    1761
    1762
    1763
    1764
    1765
    1766
    1767
    1768
    1769
    1770
    1771
    1772
    1773
    1774
    1775
    1776
    1777
    1778
    1779
    1780
    1781
    1782
    1783
    1784
    1785
    1786
    1787
    1788
    1789
    1790
    1791
    1792
    1793
    1794
    1795
    1796
    1797
    1798
    1799
    1800
    1801
    1802
    1803
    1804
    1805
    1806
    1807
    1808
    1809
    1810
    1811
    1812
    1813
    1814
    1815
    1816
    1817
    1818
    1819
    1820
    1821
    1822
    1823
    1824
    1825
    1826
    1827
    1828
    1829
    1830
    1831
    1832
    1833
    1834
    1835
    1836
    1837
    1838
    1839
    1840
    1841
    1842
    1843
    1844
    1845
    1846
    1847
    1848
    1849
    1850
    1851
    1852
    1853
    1854
    1855
    1856
    1857
    1858
    1859
    1860
    1861
    1862
    1863
    1864
    1865
    1866
    1867
    1868
    1869
    1870
    1871
    1872
    1873
    1874
    1875
    1876
    1877
    1878
    1879
    1880
    1881
    1882
    1883
    1884
    1885
    1886
    1887
    1888
    1889
    1890
    1891
    1892
    1893
    1894
    1895
    1896
    1897
    1898
    1899
    1900
    1901
    1902
    1903
    1904
    1905
    1906
    1907
    1908
    1909
    1910
    1911
    1912
    1913
    1914
    1915
    1916
    1917
    1918
    1919
    1920
    1921
    1922
    1923
    1924
    1925
    1926
    1927
    1928
    1929
    1930
    1931
    1932
    1933
    1934
    1935
    1936
    1937
    1938
    1939
    1940
    1941
    1942
    1943
    1944
    1945
    1946
    1947
    1948
    1949
    1950
    1951
    1952
    1953
    1954
    1955
    1956
    1957
    1958
    1959
    1960
    1961
    1962
    1963
    1964
    1965
    1966
    1967
    1968
    1969
    1970
    1971
    1972
    1973
    1974
    1975
    1976
    1977
    1978
    1979
    1980
    1981
    1982
    1983
    1984
    1985
    1986
    1987
    1988
    1989
    1990
    1991
    1992
    1993
    1994
    1995
    1996
    1997
    1998
    1999
    2000
    2001
    2002
    2003
    2004
    2005
    2006
    2007
    2008
    2009
    2010
    2011
    2012
    2013
    2014
    2015
    2016
    2017
    2018
    2019
    2020
    2021
    2022
    2023
    2024
    2025
    2026
    2027
    2028
    2029
    2030
    2031
    2032
    2033
    2034
    2035
    2036
    2037
    2038
    2039
    2040
    2041
    2042
    2043
    2044
    2045
    2046
    2047
    2048
    2049
    2050
    2051
    2052
    2053
    2054
    2055
    2056
    2057
    2058
    2059
    2060
    2061
    2062
    2063
    2064
    2065
    2066
    2067
    2068
    2069
    2070
    2071
    2072
    2073
    2074
    2075
    2076
    2077
    2078
    2079
    2080
    2081
    2082
    2083
    2084
    2085
    2086
    2087
    2088
    2089
    2090
    2091
    2092
    2093
    2094
    2095
    2096
    2097
    2098
    2099
    2100
    2101
    2102
    2103
    2104
    2105
    2106
    2107
    2108
    2109
    2110
    2111
    2112
    2113
    2114
    2115
    2116
    2117
    2118
    2119
    2120
    2121
    2122
    2123
    2124
    2125
    2126
    2127
    2128
    2129
    2130
    2131
    2132
    2133
    2134
    2135
    2136
    2137
    2138
    2139
    2140
    2141
    2142
    2143
    2144
    2145
    2146
    2147
    2148
    2149
    2150
    2151
    2152
    2153
    2154
    2155
    2156
    2157
    2158
    2159
    2160
    2161
    2162
    2163
    2164
    2165
    2166
    2167
    2168
    2169
    2170
    2171
    2172
    2173
    2174
    2175
    2176
    2177
    2178
    2179
    2180
    2181
    2182
    2183
    2184
    2185
    2186
    2187
    2188
    2189
    2190
    2191
    2192
    2193
    2194
    2195
    2196
    2197
    2198
    2199
    2200
    2201
    2202
    2203
    2204
    2205
    2206
    2207
    2208
    2209
    2210
    2211
    2212
    2213
    2214
    2215
    2216
    2217
    2218
    2219
    2220
    2221
    2222
    2223
    2224
    2225
    2226
    2227
    2228
    2229
    2230
    2231
    2232
    2233
    2234
    2235
    2236
    2237
    2238
    2239
    2240
    2241
    2242
    2243
    2244
    2245
    2246
    2247
    2248
    2249
    2250
    2251
    2252
    2253
    2254
    2255
    2256
    2257
    2258
    2259
    2260
    2261
    2262
    2263
    2264
    2265
    2266
    2267
    2268
    2269
    2270
    2271
    2272
    2273
    2274
    2275
    2276
    2277
    2278
    2279
    2280
    2281
    2282
    2283
    2284
    2285
    2286
    2287
    2288
    2289
    2290
    2291
    2292
    2293
    2294
    2295
    2296
    2297
    2298
    2299
    2300
    2301
    2302
    2303
    2304
    2305
    2306
    2307
    2308
    2309
    2310
    2311
    2312
    2313
    2314
    2315
    2316
    2317
    2318
    2319
    2320
    2321
    2322
    2323
    2324
    2325
    2326
    2327
    2328
    2329
    2330
    2331
    2332
    2333
    2334
    2335
    2336
    2337
    2338
    2339
    2340
    2341
    2342
    2343
    2344
    2345
    2346
    2347
    2348
    2349
    2350
    2351
    2352
    2353
    2354
    2355
    2356
    2357
    2358
    2359
    2360
    2361
    2362
    2363
    2364
    2365
    2366
    2367
    2368
    2369
    2370
    2371
    2372
    2373
    2374
    2375
    2376
    2377
    2378
    2379
    2380
    2381
    2382
    2383
    2384
    2385
    2386
    2387
    2388
    2389
    2390
    2391
    2392
    2393
    2394
    2395
    2396
    2397
    2398
    2399
    2400
    2401
    2402
    2403
    2404
    2405
    2406
    2407
    2408
    2409
    2410
    2411
    2412
    2413
    2414
    2415
    2416
    2417
    2418
    2419
    2420
    2421
    2422
    2423
    2424
    2425
    2426
    2427
    2428
    2429
    2430
    2431
    2432
    2433
    2434
    2435
    2436
    2437
    2438
    2439
    2440
    2441
    2442
    2443
    2444
    2445
    2446
    2447
    2448
    2449
    2450
    2451
    2452
    2453
    2454
    2455
    2456
    2457
    2458
    2459
    2460
    2461
    2462
    2463
    2464
    2465
    2466
    2467
    2468
    2469
    2470
    2471
    2472
    2473
    2474
    2475
    2476
    2477
    2478
    2479
    2480
    2481
    2482
    2483
    2484
    2485
    2486
    2487
    2488
    2489
    2490
    2491
    2492
    2493
    2494
    2495
    2496
    2497
    2498
    2499
    2500
    2501
    2502
    2503
    2504
    2505
    2506
    2507
    2508
    2509
    2510
    2511
    2512
    2513
    2514
    2515
    2516
    2517
    2518
    2519
    2520
    2521
    2522
    2523
    2524
    2525
    2526
    2527
    2528
    2529
    2530
    2531
    2532
    2533
    2534
    2535
    2536
    2537
    2538
    2539
    2540
    2541
    2542
    2543
    2544
    2545
    2546
    2547
    2548
    2549
    2550
    2551
    2552
    2553
    2554
    2555
    2556
    2557
    2558
    2559
    2560
    2561
    2562
    2563
    2564
    2565
    2566
    2567
    2568
    2569
    2570
    2571
    2572
    2573
    2574
    2575
    2576
    2577
    2578
    2579
    2580
    2581
    2582
    2583
    2584
    2585
    2586
    2587
    2588
    2589
    2590
    2591
    2592
    2593
    2594
    2595
    2596
    2597
    2598
    2599
    2600
    2601
    2602
    2603
    2604
    2605
    2606
    2607
    2608
    2609
    2610
    2611
    2612
    2613
    2614
    2615
    2616
    2617
    2618
    2619
    2620
    2621
    2622
    2623
    2624
    2625
    2626
    2627
    2628
    2629
    2630
    2631
    2632
    2633
    2634
    2635
    2636
    2637
    2638
    2639
    2640
    2641
    2642
    2643
    2644
    2645
    2646
    2647
    2648
    2649
    2650
    2651
    2652
    2653
    2654
    2655
    2656
    2657
    2658
    2659
    2660
    2661
    2662
    2663
    2664
    2665
    2666
    2667
    2668
    2669
    2670
    2671
    2672
    2673
    2674
    2675
    2676
    2677
    2678
    2679
    2680
    2681
    2682
    2683
    2684
    2685
    2686
    2687
    2688
    2689
    2690
    2691
    2692
    2693
    2694
    2695
    2696
    2697
    2698
    2699
    2700
    2701
    2702
    2703
    2704
    2705
    2706
    2707
    2708
    2709
    2710
    2711
    2712
    2713
    2714
    2715
    2716
    2717
    2718
    2719
    2720
    2721
    2722
    2723
    2724
    2725
    2726
    2727
    2728
    2729
    2730
    2731
    2732
    2733
    2734
    2735
    2736
    2737
    2738
    2739
    2740
    2741
    2742
    2743
    2744
    2745
    2746
    2747
    2748
    2749
    2750
    2751
    2752
    2753
    2754
    2755
    2756
    2757
    2758
    2759
    2760
    2761
    2762
    2763
    2764
    2765
    2766
    2767
    2768
    2769
    2770
    2771
    2772
    2773
    2774
    2775
    2776
    2777
    2778
    2779
    2780
    2781
    2782
    2783
    2784
    2785
    2786
    2787
    2788
    2789
    2790
    2791
    2792
    2793
    2794
    2795
    2796
    2797
    2798
    2799
    2800
    2801
    2802
    2803
    2804
    2805
    2806
    2807
    2808
    2809
    2810
    2811
    2812
    2813
    2814
    2815
    2816
    2817
    2818
    2819
    2820
    2821
    2822
    2823
    2824
    2825
    2826
    2827
    2828
    2829
    2830
    2831
    2832
    2833
    2834
    2835
    2836
    2837
    2838
    2839
    2840
    2841
    2842
    2843
    2844
    2845
    2846
    2847
    2848
    2849
    2850
    2851
    2852
    2853
    2854
    2855
    2856
    2857
    2858
    2859
    2860
    2861
    2862
    2863
    2864
    2865
    2866
    2867
    2868
    2869
    2870
    2871
    2872
    2873
    2874
    2875
    2876
    2877
    2878
    2879
    2880
    2881
    2882
    2883
    2884
    2885
    2886
    2887
    2888
    2889
    2890
    2891
    2892
    2893
    2894
    2895
    2896
    2897
    2898
    2899
    2900
    2901
    2902
    2903
    2904
    2905
    2906
    2907
    2908
    2909
    2910
    2911
    2912
    2913
    2914
    2915
    2916
    2917
    2918
    2919
    2920
    2921
    2922
    2923
    2924
    2925
    2926
    2927
    2928
    2929
    2930
    2931
    2932
    2933
    2934
    2935
    2936
    2937
    2938
    2939
    2940
    2941
    2942
    2943
    2944
    2945
    2946
    2947
    2948
    2949
    2950
    2951
    2952
    2953
    2954
    2955
    2956
    2957
    2958
    2959
    2960
    2961
    2962
    2963
    2964
    2965
    2966
    2967
    2968
    2969
    2970
    2971
    2972
    2973
    2974
    2975
    2976
    2977
    2978
    2979
    2980
    2981
    2982
    2983
    2984
    2985
    2986
    2987
    2988
    2989
    2990
    2991
    2992
    2993
    2994
    2995
    2996
    2997
    2998
    2999
    3000
    3001
    3002
    3003
    3004
    3005
    3006
    3007
    3008
    3009
    3010
    3011
    3012
    3013
    3014
    3015
    3016
    3017
    3018
    3019
    3020
    3021
    3022
    3023
    3024
    3025
    3026
    3027
    3028
    3029
    3030
    3031
    3032
    3033
    3034
    3035
    3036
    3037
    3038
    3039
    3040
    3041
    3042
    3043
    3044
    3045
    3046
    3047
    3048
    3049
    3050
    3051
    3052
    3053
    3054
    3055
    3056
    3057
    3058
    3059
    3060
    3061
    3062
    3063
    3064
    3065
    3066
    3067
    3068
    3069
    3070
    3071
    3072
    3073
    3074
    3075
    3076
    3077
    3078
    3079
    3080
    3081
    3082
    3083
    3084
    3085
    3086
    3087
    3088
    3089
    3090
    3091
    3092
    3093
    3094
    3095
    3096
    3097
    3098
    3099
    3100
    3101
    3102
    3103
    3104
    3105
    3106
    3107
    3108
    3109
    3110
    3111
    3112
    3113
    3114
    3115
    3116
    3117
    3118
    3119
    3120
    3121
    3122
    3123
    3124
    3125
    3126
    3127
    3128
    3129
    3130
    3131
    3132
    3133
    3134
    3135
    3136
    3137
    3138
    3139
    3140
    3141
    3142
    3143
    3144
    3145
    3146
    3147
    3148
    3149
    3150
    3151
    3152
    3153
    3154
    3155
    3156
    3157
    3158
    3159
    3160
    3161
    3162
    3163
    3164
    3165
    3166
    3167
    3168
    3169
    3170
    3171
    3172
    3173
    3174
    3175
    3176
    3177
    3178
    3179
    3180
    3181
    3182
    3183
    3184
    3185
    3186
    3187
    3188
    3189
    3190
    3191
    3192
    3193
    3194
    3195
    3196
    3197
    3198
    3199
    3200
    3201
    3202
    3203
    3204
    3205
    3206
    3207
    3208
    3209
    3210
    3211
    3212
    3213
    3214
    3215
    3216
    3217
    3218
    3219
    3220
    3221
    3222
    3223
    3224
    3225
    3226
    3227
    3228
    3229
    3230
    3231
    3232
    3233
    3234
    3235
    3236
    3237
    3238
    3239
    3240
    3241
    3242
    3243
    3244
    3245
    3246
    3247
    3248
    3249
    3250
    3251
    3252
    3253
    3254
    3255
    3256
    3257
    3258
    3259
    3260
    3261
    3262
    3263
    3264
    3265
    3266
    3267
    3268
    3269
    3270
    3271
    3272
    3273
    3274
    3275
    3276
    3277
    3278
    3279
    3280
    3281
    3282
    3283
    3284
    3285
    3286
    3287
    3288
    3289
    3290
    3291
    3292
    3293
    3294
    3295
    3296
    3297
    3298
    3299
    3300
    3301
    3302
    3303
    3304
    3305
    3306
    3307
    3308
    3309
    3310
    3311
    3312
    3313
    3314
    3315
    3316
    3317
    3318
    3319
    3320
    3321
    3322
    3323
    3324
    3325
    3326
    3327
    3328
    3329
    3330
    3331
    3332
    3333
    3334
    3335
    3336
    3337
    3338
    3339
    3340
    3341
    3342
    3343
    3344
    3345
    3346
    3347
    3348
    3349
    3350
    3351
    3352
    3353
    3354
    3355
    3356
    3357
    3358
    3359
    3360
    3361
    3362
    3363
    3364
    3365
    3366
    3367
    3368
    3369
    3370
    3371
    3372
    3373
    3374
    3375
    3376
    3377
    3378
    3379
    3380
    3381
    3382
    3383
    3384
    3385
    3386
    3387
    3388
    3389
    3390
    3391
    3392
    3393
    3394
    3395
    3396
    3397
    3398
    3399
    3400
    3401
    3402
    3403
    3404
    3405
    3406
    3407
    3408
    3409
    3410
    3411
    3412
    3413
    3414
    3415
    3416
    3417
    3418
    3419
    3420
    3421
    3422
    3423
    3424
    3425
    3426
    3427
    3428
    3429
    3430
    3431
    3432
    3433
    3434
    3435
    3436
    3437
    3438
    3439
    3440
    3441
    3442
    3443
    3444
    3445
    3446
    3447
    3448
    3449
    3450
    3451
    3452
    3453
    3454
    3455
    3456
    3457
    3458
    3459
    3460
    3461
    3462
    3463
    3464
    3465
    3466
    3467
    3468
    3469
    3470
    3471
    3472
    3473
    3474
    3475
    3476
    3477
    3478
    3479
    3480
    3481
    3482
    3483
    3484
    3485
    3486
    3487
    3488
    3489
    3490
    3491
    3492
    3493
    3494
    3495
    3496
    3497
    3498
    3499
    3500
    3501
    3502
    3503
    3504
    3505
    3506
    3507
    3508
    3509
    3510
    3511
    3512
    3513
    3514
    3515
    3516
    3517
    3518
    3519
    3520
    3521
    3522
    3523
    3524
    3525
    3526
    3527
    3528
    3529
    3530
    3531
    3532
    3533
    3534
    3535
    3536
    3537
    3538
    3539
    3540
    3541
    3542
    3543
    3544
    3545
    3546
    3547
    3548
    3549
    3550
    3551
    3552
    3553
    3554
    3555
    3556
    3557
    3558
    3559
    3560
    3561
    3562
    3563
    3564
    3565
    3566
    3567
    3568
    3569
    3570
    3571
    3572
    3573
    3574
    3575
    3576
    3577
    3578
    3579
    3580
    3581
    3582
    3583
    3584
    3585
    3586
    3587
    3588
    3589
    3590
    3591
    3592
    3593
    3594
    3595
    3596
    3597
    3598
    3599
    3600
    3601
    3602
    3603
    3604
    3605
    3606
    3607
    3608
    3609
    3610
    3611
    3612
    3613
    3614
    3615
    3616
    3617
    3618
    3619
    3620
    3621
    3622
    3623
    3624
    3625
    3626
    3627
    3628
    3629
    3630
    3631
    3632
    3633
    3634
    3635
    3636
    3637
    3638
    3639
    3640
    3641
    3642
    3643
    3644
    3645
    3646
    3647
    3648
    3649
    3650
    3651
    3652
    3653
    3654
    3655
    3656
    3657
    3658
    3659
    3660
    3661
    3662
    3663
    3664
    3665
    3666
    3667
    3668
    3669
    3670
    3671
    3672
    3673
    3674
    3675
    3676
    3677
    3678
    3679
    3680
    3681
    3682
    3683
    3684
    3685
    3686
    3687
    3688
    3689
    3690
    3691
    3692
    3693
    3694
    3695
    3696
    3697
    3698
    3699
    3700
    3701
    3702
    3703
    3704
    3705
    3706
    3707
    3708
    3709
    3710
    3711
    3712
    3713
    3714
    3715
    3716
    3717
    3718
    3719
    3720
    3721
    3722
    3723
    3724
    3725
    3726
    3727
    3728
    3729
    3730
    3731
    3732
    3733
    3734
    3735
    3736
    3737
    3738
    3739
    3740
    3741
    3742
    3743
    3744
    3745
    3746
    3747
    3748
    3749
    3750
    3751
    3752
    3753
    3754
    3755
    3756
    3757
    3758
    3759
    3760
    3761
    3762
    3763
    3764
    3765
    3766
    3767
    3768
    3769
    3770
    3771
    3772
    3773
    3774
    3775
    3776
    3777
    3778
    3779
    3780
    3781
    3782
    3783
    3784
    3785
    3786
    3787
    3788
    3789
    3790
    3791
    3792
    3793
    3794
    3795
    3796
    3797
    3798
    3799
    3800
    3801
    3802
    3803
    3804
    3805
    3806
    3807
    3808
    3809
    3810
    3811
    3812
    3813
    3814
    3815
    3816
    3817
    3818
    3819
    3820
    3821
    3822
    3823
    3824
    3825
    3826
    3827
    3828
    3829
    3830
    3831
    3832
    3833
    3834
    3835
    3836
    3837
    3838
    3839
    3840
    3841
    3842
    3843
    3844
    3845
    3846
    3847
    3848
    3849
    3850
    3851
    3852
    3853
    3854
    3855
    3856
    3857
    3858
    3859
    3860
    3861
    3862
    3863
    3864
    3865
    3866
    3867
    3868
    3869
    3870
    3871
    3872
    3873
    3874
    3875
    3876
    3877
    3878
    3879
    3880
    3881
    3882
    3883
    3884
    3885
    3886
    3887
    3888
    3889
    3890
    3891
    3892
    3893
    3894
    3895
    3896
    3897
    3898
    3899
    3900
    3901
    3902
    3903
    3904
    3905
    3906
    3907
    3908
    3909
    3910
    3911
    3912
    3913
    3914
    3915
    3916
    3917
    3918
    3919
    3920
    3921
    3922
    3923
    3924
    3925
    3926
    3927
    3928
    3929
    3930
    3931
    3932
    3933
    3934
    3935
    3936
    3937
    3938
    3939
    3940
    3941
    3942
    3943
    3944
    3945
    3946
    3947
    3948
    3949
    3950
    3951
    3952
    3953
    3954
    3955
    3956
    3957
    3958
    3959
    3960
    3961
    3962
    3963
    3964
    3965
    3966
    3967
    3968
    3969
    3970
    3971
    3972
    3973
    3974
    3975
    3976
    3977
    3978
    3979
    3980
    3981
    3982
    3983
    3984
    3985
    3986
    3987
    3988
    3989
    3990
    3991
    3992
    3993
    3994
    3995
    3996
    3997
    3998
    3999
    4000
    4001
    4002
    4003
    4004
    4005
    4006
    4007
    4008
    4009
    4010
    4011
    4012
    4013
    4014
    4015
    4016
    4017
    4018
    4019
    4020
    4021
    4022
    4023
    4024
    4025
    4026
    4027
    4028
    4029
    4030
    4031
    4032
    4033
    4034
    4035
    4036
    4037
    4038
    4039
    4040
    4041
    4042
    4043
    4044
    4045
    4046
    4047
    4048
    4049
    4050
    4051
    4052
    4053
    4054
    4055
    4056
    4057
    4058
    4059
    4060
    4061
    4062
    4063
    4064
    4065
    4066
    4067
    4068
    4069
    4070
    4071
    4072
    4073
    4074
    4075
    4076
    4077
    4078
    4079
    4080
    4081
    4082
    4083
    4084
    4085
    4086
    4087
    4088
    4089
    4090
    4091
    4092
    4093
    4094
    4095
    4096
    4097
    4098
    4099
    4100
    4101
    4102
    4103
    4104
    4105
    4106
    4107
    4108
    4109
    4110
    4111
    4112
    4113
    4114
    4115
    4116
    4117
    4118
    4119
    4120
    4121
    4122
    4123
    4124
    4125
    4126
    4127
    4128
    4129
    4130
    4131
    4132
    4133
    4134
    4135
    4136
    4137
    4138
    4139
    4140
    4141
    4142
    4143
    4144
    4145
    4146
    4147
    4148
    4149
    4150
    4151
    4152
    4153
    4154
    4155
    4156
    4157
    4158
    4159
    4160
    4161
    4162
    4163
    4164
    4165
    4166
    4167
    4168
    4169
    4170
    4171
    4172
    4173
    4174
    4175
    4176
    4177
    4178
    4179
    4180
    4181
    4182
    4183
    4184
    4185
    4186
    4187
    4188
    4189
    4190
    4191
    4192
    4193
    4194
    4195
    4196
    4197
    4198
    4199
    4200
    4201
    4202
    4203
    4204
    4205
    4206
    4207
    4208
    4209
    4210
    4211
    4212
    4213
    4214
    4215
    4216
    4217
    4218
    4219
    4220
    4221
    4222
    4223
    4224
    4225
    4226
    4227
    4228
    4229
    4230
    4231
    4232
    4233
    4234
    4235
    4236
    4237
    4238
    4239
    4240
    4241
    4242
    4243
    4244
    4245
    4246
    4247
    4248
    4249
    4250
    4251
    4252
    4253
    4254
    4255
    4256
    4257
    4258
    4259
    4260
    4261
    4262
    4263
    4264
    4265
    4266
    4267
    4268
    4269
    4270
    4271
    4272
    4273
    4274
    4275
    4276
    4277
    4278
    4279
    4280
    4281
    4282
    4283
    4284
    4285
    4286
    4287
    4288
    4289
    4290
    4291
    4292
    4293
    4294
    4295
    4296
    4297
    4298
    4299
    4300
    4301
    4302
    4303
    4304
    4305
    4306
    4307
    4308
    4309
    4310
    4311
    4312
    4313
    4314
    4315
    4316
    4317
    4318
    4319
    4320
    4321
    4322
    4323
    4324
    4325
    4326
    4327
    4328
    4329
    4330
    4331
    4332
    4333
    4334
    4335
    4336
    4337
    4338
    4339
    4340
    4341
    4342
    4343
    4344
    4345
    4346
    4347
    4348
    4349
    4350
    4351
    4352
    4353
    4354
    4355
    4356
    4357
    4358
    4359
    4360
    4361
    4362
    4363
    4364
    4365
    4366
    4367
    4368
    4369
    4370
    4371
    4372
    4373
    4374
    4375
    4376
    4377
    4378
    4379
    4380
    4381
    4382
    4383
    4384
    4385
    4386
    4387
    4388
    4389
    4390
    4391
    4392
    4393
    4394
    4395
    4396
    4397
    4398
    4399
    4400
    4401
    4402
    4403
    4404
    4405
    4406
    4407
    4408
    4409
    4410
    4411
    4412
    4413
    4414
    4415
    4416
    4417
    4418
    4419
    4420
    4421
    4422
    4423
    4424
    4425
    4426
    4427
    4428
    4429
    4430
    4431
    4432
    4433
    4434
    4435
    4436
    4437
    4438
    4439
    4440
    4441
    4442
    4443
    4444
    4445
    4446
    4447
    4448
    4449
    4450
    4451
    4452
    4453
    4454
    4455
    4456
    4457
    4458
    4459
    4460
    4461
    4462
    4463
    4464
    4465
    4466
    4467
    4468
    4469
    4470
    4471
    4472
    4473
    4474
    4475
    4476
    4477
    4478
    4479
    4480
    4481
    4482
    4483
    4484
    4485
    4486
    4487
    4488
    4489
    4490
    4491
    4492
    4493
    4494
    4495
    4496
    4497
    4498
    4499
    4500
    4501
    4502
    4503
    4504
    4505
    4506
    4507
    4508
    4509
    4510
    4511
    4512
    4513
    4514
    4515
    4516
    4517
    4518
    4519
    4520
    4521
    4522
    4523
    4524
    4525
    4526
    4527
    4528
    4529
    4530
    4531
    4532
    4533
    4534
    4535
    4536
    4537
    4538
    4539
    4540
    4541
    4542
    4543
    4544
    4545
    4546
    4547
    4548
    4549
    4550
    4551
    4552
    4553
    4554
    4555
    4556
    4557
    4558
    4559
    4560
    4561
    4562
    4563
    4564
    4565
    4566
    4567
    4568
    4569
    4570
    4571
    4572
    4573
    4574
    4575
    4576
    4577
    4578
    4579
    4580
    4581
    4582
    4583
    4584
    4585
    4586
    4587
    4588
    4589
    4590
    4591
    4592
    4593
    4594
    4595
    4596
    4597
    4598
    4599
    4600
    4601
    4602
    4603
    4604
    4605
    4606
    4607
    4608
    4609
    4610
    4611
    4612
    4613
    4614
    4615
    4616
    4617
    4618
    4619
    4620
    4621
    4622
    4623
    4624
    4625
    4626
    4627
    4628
    4629
    4630
    4631
    4632
    4633
    4634
    4635
    4636
    4637
    4638
    4639
    4640
    4641
    4642
    4643
    4644
    4645
    4646
    4647
    4648
    4649
    4650
    4651
    4652
    4653
    4654
    4655
    4656
    4657
    4658
    4659
    4660
    4661
    4662
    4663
    4664
    4665
    4666
    4667
    4668
    4669
    4670
    4671
    4672
    4673
    4674
    4675
    4676
    4677
    4678
    4679
    4680
    4681
    4682
    4683
    4684
    4685
    4686
    4687
    4688
    4689
    4690
    4691
    4692
    4693
    4694
    4695
    4696
    4697
    4698
    4699
    4700
    4701
    4702
    4703
    4704
    4705
    4706
    4707
    4708
    4709
    4710
    4711
    4712
    4713
    4714
    4715
    4716
    4717
    4718
    4719
    4720
    4721
    4722
    4723
    4724
    4725
    4726
    4727
    4728
    4729
    4730
    4731
    4732
    4733
    4734
    4735
    4736
    4737
    4738
    4739
    4740
    4741
    4742
    4743
    4744
    4745
    4746
    4747
    4748
    4749
    4750
    4751
    4752
    4753
    4754
    4755
    4756
    4757
    4758
    4759
    4760
    4761
    4762
    4763
    4764
    4765
    4766
    4767
    4768
    4769
    4770
    4771
    4772
    4773
    4774
    4775
    4776
    4777
    4778
    4779
    4780
    4781
    4782
    4783
    4784
    4785
    4786
    4787
    4788
    4789
    4790
    4791
    4792
    4793
    4794
    4795
    4796
    4797
    4798
    4799
    4800
    4801
    4802
    4803
    4804
    4805
    4806
    4807
    4808
    4809
    4810
    4811
    4812
    4813
    4814
    4815
    4816
    4817
    4818
    4819
    4820
    4821
    4822
    4823
    4824
    4825
    4826
    4827
    4828
    4829
    4830
    4831
    4832
    4833
    4834
    4835
    4836
    4837
    4838
    4839
    4840
    4841
    4842
    4843
    4844
    4845
    4846
    4847
    4848
    4849
    4850
    4851
    4852
    4853
    4854
    4855
    4856
    4857
    4858
    4859
    4860
    4861
    4862
    4863
    4864
    4865
    4866
    4867
    4868
    4869
    4870
    4871
    4872
    4873
    4874
    4875
    4876
    4877
    4878
    4879
    4880
    4881
    4882
    4883
    4884
    4885
    4886
    4887
    4888
    4889
    4890
    4891
    4892
    4893
    4894
    4895
    4896
    4897
    4898
    4899
    4900
    4901
    4902
    4903
    4904
    4905
    4906
    4907
    4908
    4909
    4910
    4911
    4912
    4913
    4914
    4915
    4916
    4917
    4918
    4919
    4920
    4921
    4922
    4923
    4924
    4925
    4926
    4927
    4928
    4929
    4930
    4931
    4932
    4933
    4934
    4935
    4936
    4937
    4938
    4939
    4940
    4941
    4942
    4943
    4944
    4945
    4946
    4947
    4948
    4949
    4950
    4951
    4952
    4953
    4954
    4955
    4956
    4957
    4958
    4959
    4960
    4961
    4962
    4963
    4964
    4965
    4966
    4967
    4968
    4969
    4970
    4971
    4972
    4973
    4974
    4975
    4976
    4977
    4978
    4979
    4980
    4981
    4982
    4983
    4984
    4985
    4986
    4987
    4988
    4989
    4990
    4991
    4992
    4993
    4994
    4995
    4996
    4997
    4998
    4999
    5000
    5001
    5002
    5003
    5004
    5005
    5006
    5007
    5008
    5009
    5010
    5011
    5012
    5013
    5014
    5015
    5016
    5017
    5018
    5019
    5020
    5021
    5022
    5023
    5024
    5025
    5026
    5027
    5028
    5029
    5030
    5031
    5032
    5033
    5034
    5035
    5036
    5037
    5038
    5039
    5040
    5041
    5042
    5043
    5044
    5045
    5046
    5047
    5048
    5049
    5050
    5051
    5052
    5053
    5054
    5055
    5056
    5057
    5058
    5059
    5060
    5061
    5062
    5063
    5064
    5065
    5066
    5067
    5068
    5069
    5070
    5071
    5072
    5073
    5074
    5075
    5076
    5077
    5078
    5079
    5080
    5081
    5082
    5083
    5084
    5085
    5086
    5087
    5088
    5089
    5090
    5091
    5092
    5093
    5094
    5095
    5096
    5097
    5098
    5099
    5100
    5101
    5102
    5103
    5104
    5105
    5106
    5107
    5108
    5109
    5110
    5111
    5112
    5113
    5114
    5115
    5116
    5117
    5118
    5119
    5120
    5121
    5122
    5123
    5124
    5125
    5126
    5127
    5128
    5129
    5130
    5131
    5132
    5133
    5134
    5135
    5136
    5137
    5138
    5139
    5140
    5141
    5142
    5143
    5144
    5145
    5146
    5147
    5148
    5149
    5150
    5151
    5152
    5153
    5154
    5155
    5156
    5157
    5158
    5159
    5160
    5161
    5162
    5163
    5164
    5165
    5166
    5167
    5168
    5169
    5170
    5171
    5172
    5173
    5174
    5175
    5176
    5177
    5178
    5179
    5180
    5181
    5182
    5183
    5184
    5185
    5186
    5187
    5188
    5189
    5190
    5191
    5192
    5193
    5194
    5195
    5196
    5197
    5198
    5199
    5200
    5201
    5202
    5203
    5204
    5205
    5206
    5207
    5208
    5209
    5210
    5211
    5212
    5213
    5214
    5215
    5216
    5217
    5218
    5219
    5220
    5221
    5222
    5223
    5224
    5225
    5226
    5227
    5228
    5229
    5230
    5231
    5232
    5233
    5234
    5235
    5236
    5237
    5238
    5239
    5240
    5241
    5242
    5243
    5244
    5245
    5246
    5247
    5248
    5249
    5250
    5251
    5252
    5253
    5254
    5255
    5256
    5257
    5258
    5259
    5260
    5261
    5262
    5263
    5264
    5265
    5266
    5267
    5268
    5269
    5270
    5271
    5272
    5273
    5274
    5275
    5276
    5277
    5278
    5279
    5280
    5281
    5282
    5283
    5284
    5285
    5286
    5287
    5288
    5289
    5290
    5291
    5292
    5293
    5294
    5295
    5296
    5297
    5298
    5299
    5300
    5301
    5302
    5303
    5304
    5305
    5306
    5307
    5308
    5309
    5310
    5311
    5312
    5313
    5314
    5315
    5316
    5317
    5318
    5319
    5320
    5321
    5322
    5323
    5324
    5325
    5326
    5327
    5328
    5329
    5330
    5331
    5332
    5333
    5334
    5335
    5336
    5337
    5338
    5339
    5340
    5341
    5342
    5343
    5344
    5345
    5346
    5347
    5348
    5349
    5350
    5351
    5352
    5353
    5354
    5355
    5356
    5357
    5358
    5359
    5360
    5361
    5362
    5363
    5364
    5365
    5366
    5367
    5368
    5369
    5370
    5371
    5372
    5373
    5374
    5375
    5376
    5377
    5378
    5379
    5380
    5381
    5382
[truncated: 26,442 more chars]
